# Supplementary material for: A Tiered Approach to Human Synapse Proteomics: Optimized LC-MS/MS Analysis of Whole-Tissue Lysate and Synaptosome Preparations from Frozen Post-Mortem Brain Samples
Source: Cells. 2026 Apr 21;15(8):736. doi: 10.3390/cells15080736 (PMC13114917; doi:10.3390/cells15080736)
Supplement: Supplementary file 1 [file cells-15-00736-s001.zip]

Archive with 6 entries (6 files):
- .DS_Store
- cells-4164439-Supplemental tables and figures.pdf
- Supplementary File S1- Differential_abundance_protocol optimisation.xlsx
- Supplementary File S2 – NDC Lysate vs Synaptosomes.xlsx
- Supplementary Protocol S1_Pre-MS workflow.pdf
- Supplementary Protocol S2_Synaptosome isolation.pdf
