# Supplementary material for: A Tiered Approach to Human Synapse Proteomics: Optimized LC-MS/MS Analysis of Whole-Tissue Lysate and Synaptosome Preparations from Frozen Post-Mortem Brain Samples
Source: Cells. 2026 Apr 21;15(8):736. doi: 10.3390/cells15080736 (PMC13114917; doi:10.3390/cells15080736)
Supplement: Supplementary file 1 [file cells-15-00736-s001.zip › Supplementary File S2 – NDC Lysate vs Synaptosomes.xlsx]

## Sheet: Readme
Fig.5 NDC_LYS vs NDC_SYN
	protein_id	UniProt protein identification number
	symbol	Gene symbol or synonym
	contrast	Comparison made for 2 groups with group 1 being the 'control' and group 2 being the 'experimental' group in a contrast denoted as "groups 1 vs group 2"
	peptide_count	# peptides detected, minimum of 2 peptides in 75% of samples
	log2fc	Fold-change of contrast using a log2 scale (calculated as 'expression group 2 minus expression group 1')
	effectsize	Difference between means divided by the pooled standard deviations of the two groups
	pvalue	T-test statistics
	pvalue_adjust	FDR-corrected p-value (q-value)
	signif(q<0.01)	True (q<0.01), or false (q≥0.01)
	hgnc_id	A unique ID provided by the HGNC for each gene with an approved symbol. IDs are of the format HGNC:n, where n is a unique number. HGNC IDs remain stable even if a name or symbol changes.
	hgnc_symbol	HGNC (HUGO Gene Nomenclature Committee) approved symbol
	entrez_id	Unique NCBI (National Center for Biotechnology Information) IDs
	direction	When significant (q<0.01), UP (synapse-enriched), or DOWN (synapse-depleted/lysate-enriched); if not significant, NON
	SynGO	When gene/protein symbol is given, the protein is listed in the SynGO release 1.3 (https://www.syngoportal.org)
	NDC	Non-demented control
	LYS	Whole cell lysate of gray matter from superior frontal gyrus
	SYN	Synaptosome isolation of gray matter from superior frontal gyrus
Fig.5A(1) "Lost" proteins
	protein_id	UniProt protein identification number
	20240910_froig_NBB-Psy-syn_DIA_S04_S1-A4_1_3116	Each of the following columns represents one sample, and protein abundance is shown for each protein
	NOT found SYN	Proteins labeled as "1" were not confidently found in synaptosome fraction
	NOT found LYS	Proteins labeled as "1" were not confidently found in lysate
	SynGO	When gene/protein symbol is given, the protein is listed in the SynGO release 1.3 (https://www.syngoportal.org)
Fig.5A(2) Venn diagram prot.		Proteins that were detected in one group but not the other according to the criteria set (2 peptides in 75% of the samples of each group)
	Lysate	NDC_LYS vs NDC_SYN contrast proteins (Fig.5 NDC_LYS vs NDC_SYN) + missing in SYN (Fig.5A(1) Excluded proteins)
	Synaptosomes	NDC_LYS vs NDC_SYN contrast proteins (Fig.5 NDC_LYS vs NDC_SYN) + missing in LYS (Fig.5A(1) Excluded proteins)
	SynGO present	SynGO proteins in NDC_LYS vs NDC_SYN contrast + SynGO proteins missing in SYN + SynGO proteins missing in LYS ; When gene/protein symbol is given, the protein is listed in the SynGO release 1.3 (https://www.syngoportal.org)
	SynGO absent	SynGO proteins not found in NDC_LYS vs NDC_SYN contrast (SynGO release "1.3 version (https://www.syngoportal.org))
	NDC	Non-demented control
	LYS	Whole cell lysate of gray matter from superior frontal gyrus
	SYN	Synaptosome isolation of gray matter from superior frontal gyrus
Fig.5D ShinyGO		Output of ShinyGO v0.85.1 (https://bioinformatics.sdstate.edu/go/) for Fig. 5D for cellular component
	Enrichment FDR	Adjusted P-value for enrichtment
	nGenes	Number of regulated proteins belonging to the pathway
	Pathway Genes	Total number of genes/proteins belonging to the pathway in GO
	Fold Enrichment	Enrichment of the "regulated" proteins vs the background list (6402 proteins, see sheet Fig.5 NDC_LYS vs NDC_SYN)
	Pathway	GO pathway
	URL	Link to the GO pathway using AMIGO
	Genes	Gene symbols of the regulated proteins belonging to the pathway
	Direction	Direction of regulation in human data set: Synaptosome-enriched (significantly more expressed in the synaptome samples than the lysate samples, and vice versa
Fig.5F SynGO only CC overrepr.		Output of SynGO (release "20231201"; https://www.syngoportal.org/) for Fig. 5F for cellular component
	Enrichment FDR	Adjusted P-value for enrichtment
	nGenes	Number of regulated proteins belonging to the pathway
	GSEA_count_background	Total number of genes/proteins in the background belonging to the pathway in SynGO
	Fold Enrichment	Enrichment of the "regulated" proteins vs the background list (1274 SynGO proteins, see sheet Fig.5 NDC_LYS vs NDC_SYN)
	Pathway	SynGO pathway
	Pathway_ID	SynGO pathway ID
	Genes	Gene symbols of the regulated proteins belonging to the pathway
	Direction	Direction of regulation in human data set: Synaptosome-enriched (significantly more expressed in the synaptome samples than the lysate samples)
Suppl Fig S5 "Lost" from Lysate
	Lysate missing	Protein IDs for 248 proteins not detected confidently in the lysate sample (0 or 1 peptide); each row is a unique identifier
	SynGO	When gene/protein symbol is given, the protein is listed in the SynGO release "20231201" version (https://www.syngoportal.org)
	SYN # confident	# Peptides detected in Synaptosomes (75% samples)
	LYS # confident	# Peptides detected in lysate (75% samples)
	SYN-LYS	SYN # confident - LYS # confident
Suppl Fig S7ABC ShinyGO of lost synaptosome proteins and absent SynGO proteins		Output of ShinyGO v0.85.1 (https://bioinformatics.sdstate.edu/go/) for Supplemental Fig. S6A (synapse-depleted) and B (synapse-enriched) for cellular component
	Enrichment FDR	Adjusted P-value for enrichtment
	nGenes	Number of regulated proteins belonging to the pathway
	Pathway Genes	Total number of genes/proteins belonging to the pathway in GO
	Fold Enrichment	Enrichment of the "regulated" proteins vs the background list (6402 proteins, see sheet Fig.5 NDC_LYS vs NDC_SYN)
	Pathway	GO pathway
	URL	Link to the GO pathway using AMIGO
	Genes	Gene symbols of the regulated proteins belonging to the pathway
	Direction	Direction of regulation in human data set: Synaptosome-lost proteins (S6A), or SynGO absent (S6B)
	Fig. S6	Indicates the panel to which the analysis belongs
Suppl Fig S8 Binning		Binning of differential expression values indicates correct normalization
	Bin nr	Number of bin containing 50 proteins sorted by log2FC (1=most enriched in synaptosomes)
	Count SynGO proteins	Count of SynGO proteins within this bin
	From logFC	Bin starts at log2FC (+: enriched in synaptosomes, -: enriched in lysate)
	To logFC	Bin ends at log2FC (+: enriched in synaptosomes, -: enriched in lysate)
	Average SynGO count	The average SynGO count of a sum of bins (indicated by color)
	Bins	The bin numbers that are summed (indicated by color)
	# proteins/bin	The number of proteins of a sum of bins (indicated by color)
	Bin 1-6	SynGO proteins belongiing to this sum of bins (1-6)
	Bin 7-18	SynGO proteins belongiing to this sum of bins (7-18)
	Bin 19-30	SynGO proteins belongiing to this sum of bins
	Bin 31-49	SynGO proteins belongiing to this sum of bins
Fig.S9AB Pandya mouse comparison
	based on Pandya 2017 Suppl. Table 1	Mouse protein	Mouse protein symbol; note that not all mouse cortical proteins (https://pmc.ncbi.nlm.nih.gov/articles/PMC5608747/) that were enriched or depleted were detected in our human SFG dataset
		CT_Synaptosome/Homogenate (log2)	Log2 FC of abundance (pseudo iBAQ values) in synaptosomes / homogenate (whole cell lysate)
	Human data Synaptosome vs whole cell GM lysate (see Fig.5 NDC_LYS vs_SYN)	protein_id	UniProt protein identification number
		contrast	Comparison made for 2 groups with group 1 being the 'control' and group 2 being the 'experimental' group in a contrast denoted as "groups 1 vs group 2"
		peptide_count	# peptides detected, minimum of 2 peptides in 75% of samples
		log2fc	Fold-change of contrast using a log2 scale (calculated as 'expression group 2 minus expression group 1')
		effectsize	Difference between means divided by the pooled standard deviations of the two groups
		pvalue	T-test statistics
		pvalue_adjust	FDR-corrected p-value (q-value)
		signif(q<0.01)	True (q<0.01), or false (q≥0.01)
		symbol	Gene symbol or synonym
		hgnc_id	A unique ID provided by the HGNC for each gene with an approved symbol. IDs are of the format HGNC:n, where n is a unique number. HGNC IDs remain stable even if a name or symbol changes.
		hgnc_symbol	HGNC (HUGO Gene Nomenclature Committee) approved symbol
		ensembl_id	Unique Ensembl database ID
		entrez_id	Unique NCBI (National Center for Biotechnology Information) IDs
		gene	Gene symbol or synonym
		direction	When significant (q<0.01), UP (synapse-enriched), or DOWN (synapse-depleted/lysate-enriched); if not significant, NON
		SynGO	When gene/protein symbol is given, the protein is listed in the SynGO release "20231201" version (https://www.syngoportal.org)
		SynGO UP/DOWN	Is the protein in the SynGO database enriched in synapses (UP) or depleted (DOWN)?
		Regulation (UP=enriched syanptosome)	Is the protein enriched in synapses (UP) or depleted (DOWN)?
		Class	SYN-enriched, depleted or non/regulated (non) in human (H) or mouse (M)
		Fig S9B	Indicates the set displayed in Fig S7 (ShinyGO for class oppositely regulated proteins in synaptosomes mouse and human
Fig.9CD ShinyGO		Output of ShinyGO v0.85.1 (https://bioinformatics.sdstate.edu/go/) for Fig. 6B (synapse-depleted) and C (synapse-enriched) for cellular component
	Enrichment FDR	Adjusted P-value for enrichtment
	nGenes	Number of regulated proteins belonging to the pathway
	Pathway Genes	Total number of genes/proteins belonging to the pathway in GO
	Fold Enrichment	Enrichment of the "regulated" proteins vs the background list (6402 proteins, see sheet Fig.5 NDC_LYS vs NDC_SYN)
	Pathway	GO pathway
	URL	Link to the GO pathway using AMIGO
	Genes	Gene symbols of the regulated proteins belonging to the pathway
	Direction	Direction of regulation in human data set: Synaptosome-enriched (significantly more expressed in the synaptome samples than the lysate samples, and vice versa
	Fig. S9	Indicates the panel to which the analysis belongs
Suppl Fig 10AB Sorokino meta
Fig 6D: Input for Venn-diagram
	All lysate detected	Protein IDs detected in Lysate (each row is unique ID)
	All synaptosome detected	Protein IDs detected in synaptosome (each row is unique ID)
	Sorokina detected in lysate set	Protein IDs from Sorokina set detected in lysate (each row is unique ID)
	Sorokina detected in synaptosome set	Protein IDs from Sorokina set detected in synaptosome (each row is unique ID)
	All Sorokina detected	Protein IDs detected in Sorokina meta-analysis (each row is unique ID); Human IDs, supplemented with rat and mouse IDs
	Lysate detected in Sorokino set	Protein IDs from Lysate detected in Sorokina set (each row is unique ID)
	Synaptoptosome detected in Sorokino set	Protein IDs from Synaptosomes detected in Sorokina set (each row is unique ID)
	SynGO detected in Sorokino set	Protein IDs from SynGO detected in Sorokina set (each row is unique ID); when gene/protein symbol is given, the protein is listed in the SynGO release "20231201" version (https://www.syngoportal.org)
Fig S10AB ShinyGO analysis		Output of ShinyGO v0.85.1 (https://bioinformatics.sdstate.edu/go/) for Fig. 6E (Unique proteins in Sorokina meta-analysis)
	Enrichment FDR	Adjusted P-value for enrichtment
	nGenes	Number of regulated proteins belonging to the pathway
	Pathway Genes	Total number of genes/proteins belonging to the pathway in GO
	Fold Enrichment	Enrichment of the "regulated" proteins vs the background list (all 9375 proteins from 3 datasets, see panel D)
	Pathway	GO pathway; including URL
	Genes	Gene symbols of the regulated proteins belonging to the pathway
Fig S11AB van Oostrum
	Overarching cell type
	Cell-type
	Protein
	GeneName
	SynapseType
	Camk2a_P2_Label
	Camk2a_P2_log2FC
	Camk2a_P2_FC_adjpvalue
	Gad2_P2_Label
	Gad2_P2_log2FC
	Gad2_P2_FC_adjpvalue
	Syn1_P2_Label
	Syn1_P2_log2FC
	Syn1_P2_FC_adjpvalue
	Camk_Gad2_Label
	Camk_Gad2_log2FC
	Camk_Gad2_FC_adjpvalue
	Camk2_Syn1_Label
	Camk2_Syn1_log2FC
	Camk2_Syn1_FC_adjpvalue
	Gad2_Syn1_Label
	Gad2_Syn1_log2FC
	Gad2_Syn1_FC_adjpvalue
	DAT_Label
	DAT_log2FC
	DAT_FC_adjpvalue
	Human lysate detected
	Human synaptosome detected
	Regulation Syn vs Lys (up=more in synapse)
	SynGO v1.3

## Sheet: Fig.5 NDC_LYS vs NDC_SYN
													1390
protein_id	gene_symbols_or_id	contrast	peptide_count	log2fc	effectsize	pvalue	pvalue_adjust	signif	hgnc_id	hgnc_symbol	entrez_id	direction	SynGO v1.3		Right values
Q12906-7	ILF3	contrast: whole-tissue_NDC vs synaptosome_NDC # condition_variable: group	8	-4.36399	-27.4505	2.12961e-22	7.43785e-19	TRUE	HGNC:6038	ILF3	3609	DOWN					All
Q12905	ILF2	contrast: whole-tissue_NDC vs synaptosome_NDC # condition_variable: group	4	-4.31242	-27.3552	2.27422e-22	7.43785e-19	TRUE	HGNC:6037	ILF2	3608	DOWN			All proteins	DOWN	3278
P62826	RAN	contrast: whole-tissue_NDC vs synaptosome_NDC # condition_variable: group	10	-3.25458	-26.3487	4.61563e-22	1.00636e-18	TRUE	HGNC:9846	RAN	5901	DOWN				UP	628
Q01469	FABP5	contrast: whole-tissue_NDC vs synaptosome_NDC # condition_variable: group	8	-4.75089	-24.7675	1.48379e-21	1.98139e-18	TRUE	HGNC:3560	FABP5	2171	DOWN	FABP5			NON	1910
Q15233	NONO	contrast: whole-tissue_NDC vs synaptosome_NDC # condition_variable: group	6	-3.75223	-24.7405	1.51459e-21	1.98139e-18	TRUE	HGNC:7871	NONO	4841	DOWN				TRUE	3906
P10768	ESD	contrast: whole-tissue_NDC vs synaptosome_NDC # condition_variable: group	9	-4.70844	-24.2496	2.21027e-21	2.40956e-18	TRUE	HGNC:3465	ESD	2098	DOWN						% of ALL down & up
A0A994J782	HNRNPK	contrast: whole-tissue_NDC vs synaptosome_NDC # condition_variable: group	13	-3.44149	-23.5096	3.96406e-21	2.93999e-18	TRUE	HGNC:5044	HNRNPK	3190	DOWN	HNRNPK		SynGO proteins	DOWN	668	20.3783	1390
P38919	EIF4A3	contrast: whole-tissue_NDC vs synaptosome_NDC # condition_variable: group	8	-3.27604	-23.4844	4.04524e-21	2.93999e-18	TRUE	HGNC:18683	EIF4A3	9775	DOWN	EIF4A3			UP	300	47.7707
Q13228;Q13228-4	SELENBP1	contrast: whole-tissue_NDC vs synaptosome_NDC # condition_variable: group	15	-4.89061	-23.7289	3.32791e-21	2.93999e-18	TRUE	HGNC:10719	SELENBP1	8991	DOWN				NON	422
Q9UKK9	NUDT5	contrast: whole-tissue_NDC vs synaptosome_NDC # condition_variable: group	4	-3.69727	-23.1892	5.13394e-21	3.1726e-18	TRUE	HGNC:8052	NUDT5	11164	DOWN				TRUE	968
O94760	DDAH1	contrast: whole-tissue_NDC vs synaptosome_NDC # condition_variable: group	19	-4.11254	-23.1419	5.33536e-21	3.1726e-18	TRUE	HGNC:2715	DDAH1	23576	DOWN
O14979	HNRNPDL	contrast: whole-tissue_NDC vs synaptosome_NDC # condition_variable: group	7	-3.38013	-22.6628	7.91265e-21	4.31305e-18	TRUE	HGNC:5037	HNRNPDL	9987	DOWN	HNRNPDL		non-SynGO proteins	DOWN	2610	79.6217	4426
P62979	RPS27A	contrast: whole-tissue_NDC vs synaptosome_NDC # condition_variable: group	9	-2.94924	-22.0627	1.31155e-20	6.25137e-18	TRUE	HGNC:10417	RPS27A	6233	DOWN	RPS27A			UP	328	52.2293
P07737	PFN1	contrast: whole-tissue_NDC vs synaptosome_NDC # condition_variable: group	9	-4.25201	-21.819	1.61641e-20	6.25137e-18	TRUE	HGNC:8881	PFN1	5216	DOWN	PFN1			NON	1488
P09382	LGALS1	contrast: whole-tissue_NDC vs synaptosome_NDC # condition_variable: group	8	-4.35014	-21.917	1.48572e-20	6.25137e-18	TRUE	HGNC:6561	LGALS1	3956	DOWN				TRUE	2938
P78417	GSTO1	contrast: whole-tissue_NDC vs synaptosome_NDC # condition_variable: group	12	-4.4967	-21.9159	1.48709e-20	6.25137e-18	TRUE	HGNC:13312	GSTO1	9446	DOWN
P58546	MTPN	contrast: whole-tissue_NDC vs synaptosome_NDC # condition_variable: group	4	-4.20527	-21.7609	1.69965e-20	6.25137e-18	TRUE	HGNC:15667	MTPN	136319	DOWN					3906
Q16881	TXNRD1	contrast: whole-tissue_NDC vs synaptosome_NDC # condition_variable: group	16	-2.51235	-21.7469	1.7203e-20	6.25137e-18	TRUE	HGNC:12437	TXNRD1	7296	DOWN
Q9GZP4	PITHD1	contrast: whole-tissue_NDC vs synaptosome_NDC # condition_variable: group	11	-3.2433	-21.6438	1.88137e-20	6.47687e-18	TRUE	HGNC:25022	PITHD1	57095	DOWN
O75874	IDH1	contrast: whole-tissue_NDC vs synaptosome_NDC # condition_variable: group	12	-3.52305	-21.2713	2.60797e-20	8.52937e-18	TRUE	HGNC:5382	IDH1	3417	DOWN
Q14103;Q14103-3	HNRNPD	contrast: whole-tissue_NDC vs synaptosome_NDC # condition_variable: group	7	-3.5811	-21.062	3.14119e-20	9.78406e-18	TRUE	HGNC:5036	HNRNPD	3184	DOWN	HNRNPD
P05937	CALB1	contrast: whole-tissue_NDC vs synaptosome_NDC # condition_variable: group	6	-3.87649	-20.8965	3.64368e-20	1.08333e-17	TRUE	HGNC:1434	CALB1	793	DOWN	CALB1
P10599	TXN	contrast: whole-tissue_NDC vs synaptosome_NDC # condition_variable: group	4	-3.89207	-20.8095	3.94086e-20	1.12075e-17	TRUE	HGNC:12435	TXN	7295	DOWN
P12955;P12955-3	PEPD	contrast: whole-tissue_NDC vs synaptosome_NDC # condition_variable: group	7	-3.88601	-20.7362	4.21145e-20	1.1478e-17	TRUE	HGNC:8840	PEPD	5184	DOWN
P62701	RPS4X	contrast: whole-tissue_NDC vs synaptosome_NDC # condition_variable: group	15	-2.1273	-20.2653	6.48543e-20	1.69685e-17	TRUE	HGNC:10424	RPS4X	6191	DOWN	RPS4X
Q15393	SF3B3	contrast: whole-tissue_NDC vs synaptosome_NDC # condition_variable: group	15	-2.63364	-20.1545	7.18928e-20	1.74217e-17	TRUE	HGNC:10770	SF3B3	23450	DOWN
P55786	NPEPPS	contrast: whole-tissue_NDC vs synaptosome_NDC # condition_variable: group	35	-3.55324	-20.1542	7.19135e-20	1.74217e-17	TRUE	HGNC:7900	NPEPPS	9520	DOWN
P23246	SFPQ	contrast: whole-tissue_NDC vs synaptosome_NDC # condition_variable: group	12	-4.29712	-19.8327	9.72752e-20	2.26343e-17	TRUE	HGNC:10774	SFPQ	6421	DOWN	SFPQ
Q96DG6	CMBL	contrast: whole-tissue_NDC vs synaptosome_NDC # condition_variable: group	5	-3.4583	-19.7999	1.00351e-19	2.26343e-17	TRUE	HGNC:25090	CMBL	134147	DOWN
Q9UBB6	NCDN	contrast: whole-tissue_NDC vs synaptosome_NDC # condition_variable: group	29	-3.0289	-19.7093	1.09379e-19	2.38484e-17	TRUE	HGNC:17597	NCDN	23154	DOWN	NCDN
Q13564;Q13564-2;Q13564-4	NAE1	contrast: whole-tissue_NDC vs synaptosome_NDC # condition_variable: group	10	-3.21363	-19.6036	1.21001e-19	2.47334e-17	TRUE	HGNC:621	NAE1	8883	DOWN	NAE1
Q96C19	EFHD2	contrast: whole-tissue_NDC vs synaptosome_NDC # condition_variable: group	13	-3.4272	-19.6271	1.18305e-19	2.47334e-17	TRUE	HGNC:28670	EFHD2	79180	DOWN
P09211	GSTP1	contrast: whole-tissue_NDC vs synaptosome_NDC # condition_variable: group	9	-4.88842	-19.5433	1.28214e-19	2.54135e-17	TRUE	HGNC:4638	GSTP1	2950	DOWN
Q07955	SRSF1	contrast: whole-tissue_NDC vs synaptosome_NDC # condition_variable: group	3	-4.85777	-19.4722	1.37293e-19	2.64127e-17	TRUE	HGNC:10780	SRSF1	6426	DOWN
P62937;P62937-2	PPIA	contrast: whole-tissue_NDC vs synaptosome_NDC # condition_variable: group	10	-3.19774	-19.3892	1.48753e-19	2.68057e-17	TRUE	HGNC:9253	PPIA	5478	DOWN
P84090	ERH	contrast: whole-tissue_NDC vs synaptosome_NDC # condition_variable: group	2	-4.82945	-19.3818	1.49819e-19	2.68057e-17	TRUE	HGNC:3447	ERH	2079	DOWN
P06733	ENO1	contrast: whole-tissue_NDC vs synaptosome_NDC # condition_variable: group	25	-4.12424	-19.3694	1.5163e-19	2.68057e-17	TRUE	HGNC:3350	ENO1	2023	DOWN	ENO1
P35813;P35813-3	PPM1A	contrast: whole-tissue_NDC vs synaptosome_NDC # condition_variable: group	7	-3.16315	-19.3282	1.57823e-19	2.71663e-17	TRUE	HGNC:9275	PPM1A	5494	DOWN
A0A8V8TMP7	CYRIB	contrast: whole-tissue_NDC vs synaptosome_NDC # condition_variable: group	10	-3.67046	-19.2445	1.71211e-19	2.7889e-17	TRUE	HGNC:25216	CYRIB	51571	DOWN
P09104	ENO2	contrast: whole-tissue_NDC vs synaptosome_NDC # condition_variable: group	17	-4.15599	-19.2416	1.71705e-19	2.7889e-17	TRUE	HGNC:3353	ENO2	2026	DOWN	ENO2
Q14019	COTL1	contrast: whole-tissue_NDC vs synaptosome_NDC # condition_variable: group	6	-4.67191	-19.2232	1.74813e-19	2.7889e-17	TRUE	HGNC:18304	COTL1	23406	DOWN
Q15181	PPA1	contrast: whole-tissue_NDC vs synaptosome_NDC # condition_variable: group	9	-4.43179	-19.1886	1.80821e-19	2.81607e-17	TRUE	HGNC:9226	PPA1	5464	DOWN
P61081	UBE2M	contrast: whole-tissue_NDC vs synaptosome_NDC # condition_variable: group	7	-3.19676	-19.1231	1.92802e-19	2.93283e-17	TRUE	HGNC:12491	UBE2M	9040	DOWN	UBE2M
E9PAV3	NACA	contrast: whole-tissue_NDC vs synaptosome_NDC # condition_variable: group	4	-3.14266	-19.0591	2.05331e-19	3.05243e-17	TRUE	HGNC:7629	NACA	4666	DOWN
P62805	H4C16	contrast: whole-tissue_NDC vs synaptosome_NDC # condition_variable: group	4	-8.48171	-19.033	2.10684e-19	3.06241e-17	TRUE	HGNC:20510	H4C16	121504	DOWN
P19338	NCL	contrast: whole-tissue_NDC vs synaptosome_NDC # condition_variable: group	14	-3.4059	-18.9833	2.21275e-19	3.14643e-17	TRUE	HGNC:7667	NCL	4691	DOWN
P60174;P60174-3	TPI1	contrast: whole-tissue_NDC vs synaptosome_NDC # condition_variable: group	18	-4.69349	-18.9584	2.26793e-19	3.15628e-17	TRUE	HGNC:12009	TPI1	7167	DOWN
Q13153	PAK1	contrast: whole-tissue_NDC vs synaptosome_NDC # condition_variable: group	19	-3.1042	-18.8692	2.47762e-19	3.37498e-17	TRUE	HGNC:8590	PAK1	5058	DOWN	PAK1
P14866	HNRNPL	contrast: whole-tissue_NDC vs synaptosome_NDC # condition_variable: group	10	-4.20121	-18.8489	2.52827e-19	3.37498e-17	TRUE	HGNC:5045	HNRNPL	3191	DOWN	HNRNPL
Q9Y262	EIF3L	contrast: whole-tissue_NDC vs synaptosome_NDC # condition_variable: group	15	-2.24725	-18.8174	2.60872e-19	3.41272e-17	TRUE	HGNC:18138	EIF3L	51386	DOWN	EIF3L
Q13177	PAK2	contrast: whole-tissue_NDC vs synaptosome_NDC # condition_variable: group	10	-2.99659	-18.6868	2.97308e-19	3.44842e-17	TRUE	HGNC:8591	PAK2	5062	DOWN	PAK2
P62993	GRB2	contrast: whole-tissue_NDC vs synaptosome_NDC # condition_variable: group	10	-3.32589	-18.6376	3.1237e-19	3.44842e-17	TRUE	HGNC:4566	GRB2	2885	DOWN	GRB2
P50395	GDI2	contrast: whole-tissue_NDC vs synaptosome_NDC # condition_variable: group	22	-3.97408	-18.6411	3.11276e-19	3.44842e-17	TRUE	HGNC:4227	GDI2	2665	DOWN	GDI2
Q14152	EIF3A	contrast: whole-tissue_NDC vs synaptosome_NDC # condition_variable: group	25	-2.27584	-18.738	2.82429e-19	3.44842e-17	TRUE	HGNC:3271	EIF3A	8661	DOWN	EIF3A
Q9H299	SH3BGRL3	contrast: whole-tissue_NDC vs synaptosome_NDC # condition_variable: group	5	-3.7009	-18.7631	2.75418e-19	3.44842e-17	TRUE	HGNC:15568	SH3BGRL3	83442	DOWN
O75223	GGCT	contrast: whole-tissue_NDC vs synaptosome_NDC # condition_variable: group	5	-4.52299	-18.7242	2.86354e-19	3.44842e-17	TRUE	HGNC:21705	GGCT	79017	DOWN
Q14914;Q14914-2	PTGR1	contrast: whole-tissue_NDC vs synaptosome_NDC # condition_variable: group	10	-3.26693	-18.6848	2.97883e-19	3.44842e-17	TRUE	HGNC:18429	PTGR1	22949	DOWN
P30038	ALDH4A1	contrast: whole-tissue_NDC vs synaptosome_NDC # condition_variable: group	14	-3.58801	-18.653	3.07549e-19	3.44842e-17	TRUE	HGNC:406	ALDH4A1	8659	DOWN
P07814	EPRS1	contrast: whole-tissue_NDC vs synaptosome_NDC # condition_variable: group	57	-1.75352	-18.622	3.17296e-19	3.44842e-17	TRUE	HGNC:3418	EPRS1	2058	DOWN
Q9ULC4;Q9ULC4-3	MCTS1	contrast: whole-tissue_NDC vs synaptosome_NDC # condition_variable: group	6	-2.89577	-18.6129	3.20218e-19	3.44842e-17	TRUE	HGNC:23357	MCTS1	28985	DOWN
P54727	RAD23B	contrast: whole-tissue_NDC vs synaptosome_NDC # condition_variable: group	9	-3.52672	-18.6087	3.21592e-19	3.44842e-17	TRUE	HGNC:9813	RAD23B	5887	DOWN
P31150	GDI1	contrast: whole-tissue_NDC vs synaptosome_NDC # condition_variable: group	36	-4.1178	-18.456	3.75335e-19	3.56492e-17	TRUE	HGNC:4226	GDI1	2664	DOWN	GDI1
P60228	EIF3E	contrast: whole-tissue_NDC vs synaptosome_NDC # condition_variable: group	14	-2.1813	-18.542	3.43996e-19	3.56492e-17	TRUE	HGNC:3277	EIF3E	3646	DOWN	EIF3E
Q9UIC8;Q9UIC8-2	LCMT1	contrast: whole-tissue_NDC vs synaptosome_NDC # condition_variable: group	4	-3.64767	-18.5251	3.49932e-19	3.56492e-17	TRUE	HGNC:17557	LCMT1	51451	DOWN
P09455	RBP1	contrast: whole-tissue_NDC vs synaptosome_NDC # condition_variable: group	7	-4.21795	-18.4916	3.62006e-19	3.56492e-17	TRUE	HGNC:9919	RBP1	5947	DOWN
O15540	FABP7	contrast: whole-tissue_NDC vs synaptosome_NDC # condition_variable: group	5	-4.90523	-18.4831	3.65132e-19	3.56492e-17	TRUE	HGNC:3562	FABP7	2173	DOWN
O95336	PGLS	contrast: whole-tissue_NDC vs synaptosome_NDC # condition_variable: group	8	-4.17199	-18.4647	3.72019e-19	3.56492e-17	TRUE	HGNC:8903	PGLS	25796	DOWN
P00441	SOD1	contrast: whole-tissue_NDC vs synaptosome_NDC # condition_variable: group	3	-4.64125	-18.4593	3.7407e-19	3.56492e-17	TRUE	HGNC:11179	SOD1	6647	DOWN
P26641;P26641-2	EEF1G	contrast: whole-tissue_NDC vs synaptosome_NDC # condition_variable: group	18	-2.55641	-18.4541	3.76058e-19	3.56492e-17	TRUE	HGNC:3213	EEF1G	1937	DOWN
P61086	UBE2K	contrast: whole-tissue_NDC vs synaptosome_NDC # condition_variable: group	6	-3.43424	-18.4176	3.9027e-19	3.6468e-17	TRUE	HGNC:4914	UBE2K	3093	DOWN
Q1KMD3	HNRNPUL2	contrast: whole-tissue_NDC vs synaptosome_NDC # condition_variable: group	5	-4.52306	-18.3335	4.25239e-19	3.87244e-17	TRUE	HGNC:25451	HNRNPUL2	221092	DOWN	HNRNPUL2
P07108;P07108-2;P07108-3;P07108-4;P07108-5	DBI	contrast: whole-tissue_NDC vs synaptosome_NDC # condition_variable: group	4	-5.24812	-18.3312	4.26259e-19	3.87244e-17	TRUE	HGNC:2690	DBI	1622	DOWN
P41091	EIF2S3	contrast: whole-tissue_NDC vs synaptosome_NDC # condition_variable: group	12	-2.65914	-18.2093	4.83029e-19	4.21266e-17	TRUE	HGNC:3267	EIF2S3	1968	DOWN	EIF2S3
Q96G03	PGM2	contrast: whole-tissue_NDC vs synaptosome_NDC # condition_variable: group	3	-4.24175	-18.222	4.76744e-19	4.21266e-17	TRUE	HGNC:8906	PGM2	55276	DOWN
Q3ZCW2	LGALSL	contrast: whole-tissue_NDC vs synaptosome_NDC # condition_variable: group	6	-3.68732	-18.2151	4.80145e-19	4.21266e-17	TRUE	HGNC:25012	LGALSL	29094	DOWN
P36871	PGM1	contrast: whole-tissue_NDC vs synaptosome_NDC # condition_variable: group	19	-4.79816	-18.1859	4.94823e-19	4.25874e-17	TRUE	HGNC:8905	PGM1	5236	DOWN
P05198	EIF2S1	contrast: whole-tissue_NDC vs synaptosome_NDC # condition_variable: group	17	-2.26212	-18.1674	5.04339e-19	4.28426e-17	TRUE	HGNC:3265	EIF2S1	1965	DOWN	EIF2S1
P84103;P84103-2	SRSF3	contrast: whole-tissue_NDC vs synaptosome_NDC # condition_variable: group	4	-3.40924	-18.0973	5.42244e-19	4.5472e-17	TRUE	HGNC:10785	SRSF3	6428	DOWN
Q14232	EIF2B1	contrast: whole-tissue_NDC vs synaptosome_NDC # condition_variable: group	4	-2.73522	-18.0735	5.55773e-19	4.59495e-17	TRUE	HGNC:3257	EIF2B1	1967	DOWN	EIF2B1
P05455	SSB	contrast: whole-tissue_NDC vs synaptosome_NDC # condition_variable: group	12	-3.37188	-18.0628	5.61988e-19	4.59495e-17	TRUE	HGNC:11316	SSB	6741	DOWN
P49589-3	CARS1	contrast: whole-tissue_NDC vs synaptosome_NDC # condition_variable: group	21	-2.73642	-17.9795	6.12842e-19	4.94889e-17	TRUE	HGNC:1493	CARS1	833	DOWN
Q15029;Q15029-2	EFTUD2	contrast: whole-tissue_NDC vs synaptosome_NDC # condition_variable: group	8	-2.806	-17.9521	6.30601e-19	5.03019e-17	TRUE	HGNC:30858	EFTUD2	9343	DOWN
O75914;O75914-2;O75914-3;O75914-4	PAK3	contrast: whole-tissue_NDC vs synaptosome_NDC # condition_variable: group	8	-2.69393	-17.8978	6.67399e-19	5.11501e-17	TRUE	HGNC:8592	PAK3	5063	DOWN	PAK3
P61970	NUTF2	contrast: whole-tissue_NDC vs synaptosome_NDC # condition_variable: group	3	-4.33069	-17.9226	6.50347e-19	5.11501e-17	TRUE	HGNC:13722	NUTF2	10204	DOWN
P30086	PEBP1	contrast: whole-tissue_NDC vs synaptosome_NDC # condition_variable: group	11	-4.03958	-17.9006	6.65501e-19	5.11501e-17	TRUE	HGNC:8630	PEBP1	5037	DOWN	PEBP1
P39687	ANP32A	contrast: whole-tissue_NDC vs synaptosome_NDC # condition_variable: group	8	-2.26152	-17.8906	6.72513e-19	5.11501e-17	TRUE	HGNC:13233	ANP32A	8125	DOWN
P05413	FABP3	contrast: whole-tissue_NDC vs synaptosome_NDC # condition_variable: group	8	-4.99985	-17.8464	7.04408e-19	5.29602e-17	TRUE	HGNC:3557	FABP3	2170	DOWN
P52272;P52272-2	HNRNPM	contrast: whole-tissue_NDC vs synaptosome_NDC # condition_variable: group	12	-4.25861	-17.7913	7.46387e-19	5.54786e-17	TRUE	HGNC:5046	HNRNPM	4670	DOWN	HNRNPM
P15121	AKR1B1	contrast: whole-tissue_NDC vs synaptosome_NDC # condition_variable: group	10	-4.70823	-17.6938	8.27292e-19	6.06863e-17	TRUE	HGNC:381	AKR1B1	231	DOWN
Q8N573;Q8N573-8	OXR1	contrast: whole-tissue_NDC vs synaptosome_NDC # condition_variable: group	9	-2.30447	-17.6851	8.35005e-19	6.06863e-17	TRUE	HGNC:15822	OXR1	55074	DOWN
Q07666;Q07666-2	KHDRBS1	contrast: whole-tissue_NDC vs synaptosome_NDC # condition_variable: group	3	-3.89079	-17.6691	8.49286e-19	6.09073e-17	TRUE	HGNC:18116	KHDRBS1	10657	DOWN
Q8N163	CCAR2	contrast: whole-tissue_NDC vs synaptosome_NDC # condition_variable: group	9	-3.10854	-17.6537	8.63242e-19	6.09073e-17	TRUE	HGNC:23360	CCAR2	57805	DOWN
Q9NVS9	PNPO	contrast: whole-tissue_NDC vs synaptosome_NDC # condition_variable: group	5	-4.08049	-17.6507	8.6598e-19	6.09073e-17	TRUE	HGNC:30260	PNPO	55163	DOWN
O75663	TIPRL	contrast: whole-tissue_NDC vs synaptosome_NDC # condition_variable: group	11	-2.86872	-17.5841	9.29471e-19	6.39965e-17	TRUE	HGNC:30231	TIPRL	261726	DOWN
P62495;P62495-2	ETF1	contrast: whole-tissue_NDC vs synaptosome_NDC # condition_variable: group	9	-2.43292	-17.5634	9.50219e-19	6.42095e-17	TRUE	HGNC:3477	ETF1	2107	DOWN
Q8WW12	PCNP	contrast: whole-tissue_NDC vs synaptosome_NDC # condition_variable: group	5	-3.21333	-17.5615	9.52197e-19	6.42095e-17	TRUE	HGNC:30023	PCNP	57092	DOWN
O95989	NUDT3	contrast: whole-tissue_NDC vs synaptosome_NDC # condition_variable: group	4	-4.22069	-17.5152	1.00037e-18	6.67695e-17	TRUE	HGNC:8050	NUDT3	11165	DOWN	NUDT3
Q12765;Q12765-2	SCRN1	contrast: whole-tissue_NDC vs synaptosome_NDC # condition_variable: group	18	-3.98878	-17.4953	1.02199e-18	6.75233e-17	TRUE	HGNC:22192	SCRN1	9805	DOWN	SCRN1
P30041	PRDX6	contrast: whole-tissue_NDC vs synaptosome_NDC # condition_variable: group	19	-4.89722	-17.4715	1.04833e-18	6.85711e-17	TRUE	HGNC:16753	PRDX6	9588	DOWN
Q15435	PPP1R7	contrast: whole-tissue_NDC vs synaptosome_NDC # condition_variable: group	5	-3.34478	-17.4595	1.06192e-18	6.87727e-17	TRUE	HGNC:9295	PPP1R7	5510	DOWN
Q9UKA9;Q9UKA9-2	PTBP2	contrast: whole-tissue_NDC vs synaptosome_NDC # condition_variable: group	6	-2.43722	-17.4384	1.08615e-18	6.9235e-17	TRUE	HGNC:17662	PTBP2	58155	DOWN
Q9NTK5	OLA1	contrast: whole-tissue_NDC vs synaptosome_NDC # condition_variable: group	20	-2.94192	-17.426	1.10082e-18	6.9235e-17	TRUE	HGNC:28833	OLA1	29789	DOWN
Q16543	CDC37	contrast: whole-tissue_NDC vs synaptosome_NDC # condition_variable: group	12	-2.83903	-17.4096	1.1204e-18	6.97954e-17	TRUE	HGNC:1735	CDC37	11140	DOWN
Q9Y2S2-2	CRYL1	contrast: whole-tissue_NDC vs synaptosome_NDC # condition_variable: group	8	-4.35232	-17.3944	1.13887e-18	7.02766e-17	TRUE	HGNC:18246	CRYL1	51084	DOWN
Q9H008	LHPP	contrast: whole-tissue_NDC vs synaptosome_NDC # condition_variable: group	6	-3.58785	-17.3744	1.1636e-18	7.11318e-17	TRUE	HGNC:30042	LHPP	64077	DOWN
O95865	DDAH2	contrast: whole-tissue_NDC vs synaptosome_NDC # condition_variable: group	8	-3.50318	-17.3495	1.19528e-18	7.1449e-17	TRUE	HGNC:2716	DDAH2	23564	DOWN
P48163	ME1	contrast: whole-tissue_NDC vs synaptosome_NDC # condition_variable: group	10	-3.83203	-17.3458	1.20001e-18	7.1449e-17	TRUE	HGNC:6983	ME1	4199	DOWN
P62316	SNRPD2	contrast: whole-tissue_NDC vs synaptosome_NDC # condition_variable: group	3	-4.11888	-17.3446	1.20156e-18	7.1449e-17	TRUE	HGNC:11159	SNRPD2	6633	DOWN
P52565	ARHGDIA	contrast: whole-tissue_NDC vs synaptosome_NDC # condition_variable: group	7	-4.1062	-17.3179	1.2368e-18	7.28819e-17	TRUE	HGNC:678	ARHGDIA	396	DOWN	ARHGDIA
Q00169	PITPNA	contrast: whole-tissue_NDC vs synaptosome_NDC # condition_variable: group	17	-2.16037	-17.2988	1.26262e-18	7.33134e-17	TRUE	HGNC:9001	PITPNA	5306	DOWN
Q9UQ80	PA2G4	contrast: whole-tissue_NDC vs synaptosome_NDC # condition_variable: group	17	-2.45998	-17.2959	1.26654e-18	7.33134e-17	TRUE	HGNC:8550	PA2G4	5036	DOWN
P30419	NMT1	contrast: whole-tissue_NDC vs synaptosome_NDC # condition_variable: group	9	-2.51339	-17.2717	1.30012e-18	7.45975e-17	TRUE	HGNC:7857	NMT1	4836	DOWN
P07339	CTSD	contrast: whole-tissue_NDC vs synaptosome_NDC # condition_variable: group	19	-2.37314	-17.2625	1.31321e-18	7.46929e-17	TRUE	HGNC:2529	CTSD	1509	DOWN	CTSD
Q04760	GLO1	contrast: whole-tissue_NDC vs synaptosome_NDC # condition_variable: group	8	-4.46553	-17.2314	1.3583e-18	7.65918e-17	TRUE	HGNC:4323	GLO1	2739	DOWN
P78362;P78362-2	SRPK2	contrast: whole-tissue_NDC vs synaptosome_NDC # condition_variable: group	10	-2.30053	-17.2036	1.39998e-18	7.82674e-17	TRUE	HGNC:11306	SRPK2	6733	DOWN	SRPK2
P30046	DDT	contrast: whole-tissue_NDC vs synaptosome_NDC # condition_variable: group	3	-4.46885	-17.1559	1.47453e-18	8.17366e-17	TRUE	HGNC:2732	DDT	1652	DOWN
Q6PCE3	PGM2L1	contrast: whole-tissue_NDC vs synaptosome_NDC # condition_variable: group	19	-3.90147	-17.1163	1.5397e-18	8.46317e-17	TRUE	HGNC:20898	PGM2L1	283209	DOWN
P19174-2	PLCG1	contrast: whole-tissue_NDC vs synaptosome_NDC # condition_variable: group	15	-2.60906	-17.0931	1.57936e-18	8.60882e-17	TRUE	HGNC:9065	PLCG1	5335	DOWN	PLCG1
P17174	GOT1	contrast: whole-tissue_NDC vs synaptosome_NDC # condition_variable: group	25	-4.37944	-17.0553	1.6462e-18	8.85941e-17	TRUE	HGNC:4432	GOT1	2805	DOWN
P16930-2	FAH	contrast: whole-tissue_NDC vs synaptosome_NDC # condition_variable: group	4	-4.12192	-17.0518	1.65242e-18	8.85941e-17	TRUE	HGNC:3579	FAH	2184	DOWN
Q02790	FKBP4	contrast: whole-tissue_NDC vs synaptosome_NDC # condition_variable: group	28	-2.93932	-17.0007	1.74791e-18	9.29521e-17	TRUE	HGNC:3720	FKBP4	2288	DOWN
P13798	APEH	contrast: whole-tissue_NDC vs synaptosome_NDC # condition_variable: group	14	-3.20992	-16.9838	1.78066e-18	9.393e-17	TRUE	HGNC:586	APEH	327	DOWN
P09936	UCHL1	contrast: whole-tissue_NDC vs synaptosome_NDC # condition_variable: group	11	-4.08255	-16.9763	1.79543e-18	9.39512e-17	TRUE	HGNC:12513	UCHL1	7345	DOWN	UCHL1
P49773	HINT1	contrast: whole-tissue_NDC vs synaptosome_NDC # condition_variable: group	3	-4.72346	-16.9515	1.84535e-18	9.56134e-17	TRUE	HGNC:4912	HINT1	3094	DOWN
P27694	RPA1	contrast: whole-tissue_NDC vs synaptosome_NDC # condition_variable: group	15	-2.5241	-16.946	1.85643e-18	9.56134e-17	TRUE	HGNC:10289	RPA1	6117	DOWN
P25787	PSMA2	contrast: whole-tissue_NDC vs synaptosome_NDC # condition_variable: group	7	-2.63126	-16.8423	2.08233e-18	1.05585e-16	TRUE	HGNC:9531	PSMA2	5683	DOWN	PSMA2
Q9BZZ5-2	API5	contrast: whole-tissue_NDC vs synaptosome_NDC # condition_variable: group	10	-2.30775	-16.8316	2.10733e-18	1.06031e-16	TRUE	HGNC:594	API5	8539	DOWN
Q99613	EIF3C	contrast: whole-tissue_NDC vs synaptosome_NDC # condition_variable: group	17	-2.1369	-16.8175	2.14065e-18	1.06885e-16	TRUE	HGNC:3279	EIF3C	8663	DOWN	EIF3C
Q9HC38-2	GLOD4	contrast: whole-tissue_NDC vs synaptosome_NDC # condition_variable: group	10	-4.39975	-16.8043	2.17222e-18	1.0764e-16	TRUE	HGNC:14111	GLOD4	51031	DOWN
Q01085-2	TIAL1	contrast: whole-tissue_NDC vs synaptosome_NDC # condition_variable: group	6	-2.46241	-16.7877	2.21268e-18	1.08821e-16	TRUE	HGNC:11804	TIAL1	7073	DOWN
A6NDG6	PGP	contrast: whole-tissue_NDC vs synaptosome_NDC # condition_variable: group	6	-3.8558	-16.7562	2.29185e-18	1.11504e-16	TRUE	HGNC:8909	PGP	283871	DOWN
Q8WXF1	PSPC1	contrast: whole-tissue_NDC vs synaptosome_NDC # condition_variable: group	7	-3.4238	-16.7525	2.30134e-18	1.11504e-16	TRUE	HGNC:20320	PSPC1	55269	DOWN
Q9Y2T3;Q9Y2T3-3	GDA	contrast: whole-tissue_NDC vs synaptosome_NDC # condition_variable: group	14	-4.23115	-16.7271	2.36744e-18	1.1369e-16	TRUE	HGNC:4212	GDA	9615	DOWN	GDA
Q08211	DHX9	contrast: whole-tissue_NDC vs synaptosome_NDC # condition_variable: group	10	-3.82493	-16.7187	2.38979e-18	1.1369e-16	TRUE	HGNC:2750	DHX9	1660	DOWN
Q9BPY8;Q9BPY8-3	HOPX	contrast: whole-tissue_NDC vs synaptosome_NDC # condition_variable: group	2	-4.48794	-16.7132	2.40471e-18	1.1369e-16	TRUE	HGNC:24961	HOPX	84525	DOWN
Q06124-1	PTPN11	contrast: whole-tissue_NDC vs synaptosome_NDC # condition_variable: group	24	-2.52507	-16.709	2.41598e-18	1.1369e-16	TRUE	HGNC:9644	PTPN11	5781	DOWN
P40925-3	MDH1	contrast: whole-tissue_NDC vs synaptosome_NDC # condition_variable: group	14	-4.31466	-16.664	2.54082e-18	1.18711e-16	TRUE	HGNC:6970	MDH1	4190	DOWN
O14818	PSMA7	contrast: whole-tissue_NDC vs synaptosome_NDC # condition_variable: group	10	-2.45186	-16.6439	2.59887e-18	1.20562e-16	TRUE	HGNC:9536	PSMA7	5688	DOWN	PSMA7
Q9BRA2	TXNDC17	contrast: whole-tissue_NDC vs synaptosome_NDC # condition_variable: group	4	-4.03571	-16.6008	2.72782e-18	1.25653e-16	TRUE	HGNC:28218	TXNDC17	84817	DOWN
P48637	GSS	contrast: whole-tissue_NDC vs synaptosome_NDC # condition_variable: group	9	-3.8763	-16.5494	2.89074e-18	1.32226e-16	TRUE	HGNC:4624	GSS	2937	DOWN
Q8TEA8	DTD1	contrast: whole-tissue_NDC vs synaptosome_NDC # condition_variable: group	6	-2.73063	-16.5224	2.9803e-18	1.35376e-16	TRUE	HGNC:16219	DTD1	92675	DOWN
P23381	WARS1	contrast: whole-tissue_NDC vs synaptosome_NDC # condition_variable: group	10	-3.48619	-16.4185	3.35318e-18	1.50636e-16	TRUE	HGNC:12729	WARS1	7453	DOWN
Q9NUB1;Q9NUB1-2	ACSS1	contrast: whole-tissue_NDC vs synaptosome_NDC # condition_variable: group	13	-3.15524	-16.4161	3.36231e-18	1.50636e-16	TRUE	HGNC:16091	ACSS1	84532	DOWN
P23526	AHCY	contrast: whole-tissue_NDC vs synaptosome_NDC # condition_variable: group	17	-4.05529	-16.3982	3.43157e-18	1.52693e-16	TRUE	HGNC:343	AHCY	191	DOWN
E5RGN3	ATOX1	contrast: whole-tissue_NDC vs synaptosome_NDC # condition_variable: group	3	-4.60106	-16.3205	3.75002e-18	1.65736e-16	TRUE	HGNC:798	ATOX1	475	DOWN
Q99963;Q99963-3;Q99963-4	SH3GL3	contrast: whole-tissue_NDC vs synaptosome_NDC # condition_variable: group	16	-2.73337	-16.3047	3.8185e-18	1.66512e-16	TRUE	HGNC:10832	SH3GL3	6457	DOWN	SH3GL3
Q8TBC4	UBA3	contrast: whole-tissue_NDC vs synaptosome_NDC # condition_variable: group	3	-3.61176	-16.3079	3.80472e-18	1.66512e-16	TRUE	HGNC:12470	UBA3	9039	DOWN
A0A8V8TNZ5;A0A8V8TQP8	ARF1	contrast: whole-tissue_NDC vs synaptosome_NDC # condition_variable: group	4	-3.27236	-16.2372	4.12626e-18	1.78361e-16	TRUE	HGNC:652	ARF1	375	DOWN	ARF1
P49189;P49189-3	ALDH9A1	contrast: whole-tissue_NDC vs synaptosome_NDC # condition_variable: group	18	-3.39873	-16.2333	4.14476e-18	1.78361e-16	TRUE	HGNC:412	ALDH9A1	223	DOWN
Q8TAT6;Q8TAT6-2	NPLOC4	contrast: whole-tissue_NDC vs synaptosome_NDC # condition_variable: group	16	-2.16997	-16.218	4.21878e-18	1.8036e-16	TRUE	HGNC:18261	NPLOC4	55666	DOWN
Q9Y4E8	USP15	contrast: whole-tissue_NDC vs synaptosome_NDC # condition_variable: group	13	-2.24171	-16.1968	4.32278e-18	1.8301e-16	TRUE	HGNC:12613	USP15	9958	DOWN
P00558	PGK1	contrast: whole-tissue_NDC vs synaptosome_NDC # condition_variable: group	29	-4.04985	-16.1903	4.3552e-18	1.8301e-16	TRUE	HGNC:8896	PGK1	5230	DOWN	PGK1
Q15819	UBE2V2	contrast: whole-tissue_NDC vs synaptosome_NDC # condition_variable: group	3	-4.09309	-16.1885	4.3647e-18	1.8301e-16	TRUE	HGNC:12495	UBE2V2	7336	DOWN
Q8WUM4-2	PDCD6IP	contrast: whole-tissue_NDC vs synaptosome_NDC # condition_variable: group	39	-2.12167	-16.1534	4.54505e-18	1.89358e-16	TRUE	HGNC:8766	PDCD6IP	10015	DOWN
O75822	EIF3J	contrast: whole-tissue_NDC vs synaptosome_NDC # condition_variable: group	9	-2.76648	-16.1024	4.82137e-18	1.99599e-16	TRUE	HGNC:3270	EIF3J	8669	DOWN
Q9NQW7-3	XPNPEP1	contrast: whole-tissue_NDC vs synaptosome_NDC # condition_variable: group	10	-3.4515	-16.0934	4.87232e-18	2.00439e-16	TRUE	HGNC:12822	XPNPEP1	7511	DOWN
P53004	BLVRA	contrast: whole-tissue_NDC vs synaptosome_NDC # condition_variable: group	11	-3.26167	-16.081	4.94269e-18	2.02063e-16	TRUE	HGNC:1062	BLVRA	644	DOWN
P84085	ARF5	contrast: whole-tissue_NDC vs synaptosome_NDC # condition_variable: group	11	-2.22183	-16.0648	5.03638e-18	2.04615e-16	TRUE	HGNC:658	ARF5	381	DOWN
Q96I99	SUCLG2	contrast: whole-tissue_NDC vs synaptosome_NDC # condition_variable: group	13	-2.33558	-16.0561	5.0877e-18	2.04986e-16	TRUE	HGNC:11450	SUCLG2	8801	DOWN
P37837;P37837-2	TALDO1	contrast: whole-tissue_NDC vs synaptosome_NDC # condition_variable: group	12	-4.46213	-16.0527	5.1082e-18	2.04986e-16	TRUE	HGNC:11559	TALDO1	6888	DOWN
Q9UK76;Q9UK76-2	JPT1	contrast: whole-tissue_NDC vs synaptosome_NDC # condition_variable: group	2	-4.2052	-16.0413	5.17654e-18	2.06462e-16	TRUE	HGNC:14569	JPT1	51155	DOWN
P46926	GNPDA1	contrast: whole-tissue_NDC vs synaptosome_NDC # condition_variable: group	5	-3.56449	-16.0003	5.42941e-18	2.14705e-16	TRUE	HGNC:4417	GNPDA1	10007	DOWN
P11766	ADH5	contrast: whole-tissue_NDC vs synaptosome_NDC # condition_variable: group	9	-4.38192	-15.9953	5.46115e-18	2.14705e-16	TRUE	HGNC:253	ADH5	128	DOWN
Q8WZA9	IRGQ	contrast: whole-tissue_NDC vs synaptosome_NDC # condition_variable: group	10	-3.07756	-15.9921	5.4817e-18	2.14705e-16	TRUE	HGNC:24868	IRGQ	126298	DOWN
P49407	ARRB1	contrast: whole-tissue_NDC vs synaptosome_NDC # condition_variable: group	9	-3.41946	-15.9638	5.6658e-18	2.20242e-16	TRUE	HGNC:711	ARRB1	408	DOWN	ARRB1
Q15691	MAPRE1	contrast: whole-tissue_NDC vs synaptosome_NDC # condition_variable: group	9	-2.56763	-15.9601	5.69041e-18	2.20242e-16	TRUE	HGNC:6890	MAPRE1	22919	DOWN
O43396	TXNL1	contrast: whole-tissue_NDC vs synaptosome_NDC # condition_variable: group	12	-2.9629	-15.9425	5.80938e-18	2.2225e-16	TRUE	HGNC:12436	TXNL1	9352	DOWN
P29218	IMPA1	contrast: whole-tissue_NDC vs synaptosome_NDC # condition_variable: group	11	-4.44966	-15.9423	5.81023e-18	2.2225e-16	TRUE	HGNC:6050	IMPA1	3612	DOWN	IMPA1
O60506	SYNCRIP	contrast: whole-tissue_NDC vs synaptosome_NDC # condition_variable: group	11	-2.16616	-15.9257	5.92423e-18	2.23405e-16	TRUE	HGNC:16918	SYNCRIP	10492	DOWN	SYNCRIP
Q9H832	UBE2Z	contrast: whole-tissue_NDC vs synaptosome_NDC # condition_variable: group	8	-3.02211	-15.9272	5.91445e-18	2.23405e-16	TRUE	HGNC:25847	UBE2Z	65264	DOWN
P22061-2	PCMT1	contrast: whole-tissue_NDC vs synaptosome_NDC # condition_variable: group	15	-3.24581	-15.9231	5.9429e-18	2.23405e-16	TRUE	HGNC:8728	PCMT1	5110	DOWN
Q96F85	CNRIP1	contrast: whole-tissue_NDC vs synaptosome_NDC # condition_variable: group	7	-3.75577	-15.9104	6.03171e-18	2.24286e-16	TRUE	HGNC:24546	CNRIP1	25927	DOWN	CNRIP1
P49915	GMPS	contrast: whole-tissue_NDC vs synaptosome_NDC # condition_variable: group	15	-2.83092	-15.91	6.0349e-18	2.24286e-16	TRUE	HGNC:4378	GMPS	8833	DOWN
P06748;P06748-2	NPM1	contrast: whole-tissue_NDC vs synaptosome_NDC # condition_variable: group	7	-3.3557	-15.8987	6.11492e-18	2.25976e-16	TRUE	HGNC:7910	NPM1	4869	DOWN
A0A5F9ZHM4	LDHB	contrast: whole-tissue_NDC vs synaptosome_NDC # condition_variable: group	14	-4.18403	-15.8878	6.19431e-18	2.27624e-16	TRUE	HGNC:6541	LDHB	3945	DOWN
Q9UBB4	ATXN10	contrast: whole-tissue_NDC vs synaptosome_NDC # condition_variable: group	12	-2.57263	-15.8614	6.38933e-18	2.33478e-16	TRUE	HGNC:10549	ATXN10	25814	DOWN
P63244	RACK1	contrast: whole-tissue_NDC vs synaptosome_NDC # condition_variable: group	17	-1.94552	-15.8469	6.49968e-18	2.36191e-16	TRUE	HGNC:4399	RACK1	10399	DOWN	RACK1
Q96GG9	DCUN1D1	contrast: whole-tissue_NDC vs synaptosome_NDC # condition_variable: group	5	-2.88503	-15.8356	6.58604e-18	2.38007e-16	TRUE	HGNC:18184	DCUN1D1	54165	DOWN
Q96GD0	PDXP	contrast: whole-tissue_NDC vs synaptosome_NDC # condition_variable: group	13	-3.48098	-15.829	6.63751e-18	2.38549e-16	TRUE	HGNC:30259	PDXP	57026	DOWN	PDXP
P55884;P55884-2	EIF3B	contrast: whole-tissue_NDC vs synaptosome_NDC # condition_variable: group	23	-1.88445	-15.8006	6.86402e-18	2.45342e-16	TRUE	HGNC:3280	EIF3B	8662	DOWN	EIF3B
P61088	UBE2N	contrast: whole-tissue_NDC vs synaptosome_NDC # condition_variable: group	7	-3.29834	-15.7856	6.98665e-18	2.45866e-16	TRUE	HGNC:12492	UBE2N	7334	DOWN	UBE2N
Q9NZL9	MAT2B	contrast: whole-tissue_NDC vs synaptosome_NDC # condition_variable: group	13	-2.05781	-15.7874	6.9718e-18	2.45866e-16	TRUE	HGNC:6905	MAT2B	27430	DOWN
O75688	PPM1B	contrast: whole-tissue_NDC vs synaptosome_NDC # condition_variable: group	5	-2.85208	-15.785	6.99146e-18	2.45866e-16	TRUE	HGNC:9276	PPM1B	5495	DOWN
Q3YEC7	RABL6	contrast: whole-tissue_NDC vs synaptosome_NDC # condition_variable: group	18	-2.16606	-15.7721	7.09961e-18	2.48334e-16	TRUE	HGNC:24703	RABL6	55684	DOWN
P14324;P14324-2	FDPS	contrast: whole-tissue_NDC vs synaptosome_NDC # condition_variable: group	5	-3.87618	-15.7212	7.54039e-18	2.62349e-16	TRUE	HGNC:3631	FDPS	2224	DOWN
Q92945	KHSRP	contrast: whole-tissue_NDC vs synaptosome_NDC # condition_variable: group	11	-3.55766	-15.6965	7.76499e-18	2.67961e-16	TRUE	HGNC:6316	KHSRP	8570	DOWN
Q9UHX1;Q9UHX1-2	PUF60	contrast: whole-tissue_NDC vs synaptosome_NDC # condition_variable: group	4	-3.31939	-15.6945	7.78362e-18	2.67961e-16	TRUE	HGNC:17042	PUF60	22827	DOWN
Q92621	NUP205	contrast: whole-tissue_NDC vs synaptosome_NDC # condition_variable: group	7	-2.50123	-15.6896	7.82879e-18	2.68105e-16	TRUE	HGNC:18658	NUP205	23165	DOWN
Q9BT78	COPS4	contrast: whole-tissue_NDC vs synaptosome_NDC # condition_variable: group	25	-2.21025	-15.6834	7.88688e-18	2.68688e-16	TRUE	HGNC:16702	COPS4	51138	DOWN	COPS4
Q13618	CUL3	contrast: whole-tissue_NDC vs synaptosome_NDC # condition_variable: group	30	-2.20111	-15.6579	8.12973e-18	2.75526e-16	TRUE	HGNC:2553	CUL3	8452	DOWN	CUL3
Q14195-2	DPYSL3	contrast: whole-tissue_NDC vs synaptosome_NDC # condition_variable: group	23	-3.38012	-15.6487	8.21953e-18	2.77134e-16	TRUE	HGNC:3015	DPYSL3	1809	DOWN	DPYSL3
O00303	EIF3F	contrast: whole-tissue_NDC vs synaptosome_NDC # condition_variable: group	10	-2.11264	-15.573	8.99805e-18	3.01827e-16	TRUE	HGNC:3275	EIF3F	8665	DOWN	EIF3F
Q99961	SH3GL1	contrast: whole-tissue_NDC vs synaptosome_NDC # condition_variable: group	8	-2.7622	-15.5636	9.09977e-18	3.03682e-16	TRUE	HGNC:10830	SH3GL1	6455	DOWN	SH3GL1
Q5JSH3	WDR44	contrast: whole-tissue_NDC vs synaptosome_NDC # condition_variable: group	28	-2.30306	-15.5534	9.21141e-18	3.05847e-16	TRUE	HGNC:30512	WDR44	54521	DOWN
Q3LXA3	TKFC	contrast: whole-tissue_NDC vs synaptosome_NDC # condition_variable: group	9	-3.1855	-15.4866	9.9817e-18	3.29749e-16	TRUE	HGNC:24552	TKFC	26007	DOWN
Q4J6C6;Q4J6C6-4	PREPL	contrast: whole-tissue_NDC vs synaptosome_NDC # condition_variable: group	17	-2.92066	-15.4744	1.013e-17	3.32967e-16	TRUE	HGNC:30228	PREPL	9581	DOWN
P78527	PRKDC	contrast: whole-tissue_NDC vs synaptosome_NDC # condition_variable: group	82	-2.37669	-15.4656	1.02374e-17	3.34815e-16	TRUE	HGNC:9413	PRKDC	5591	DOWN
P62306	SNRPF	contrast: whole-tissue_NDC vs synaptosome_NDC # condition_variable: group	2	-3.23267	-15.4593	1.03151e-17	3.35678e-16	TRUE	HGNC:11162	SNRPF	6636	DOWN
P12956	XRCC6	contrast: whole-tissue_NDC vs synaptosome_NDC # condition_variable: group	20	-3.47928	-15.4497	1.0436e-17	3.36804e-16	TRUE	HGNC:4055	XRCC6	2547	DOWN
O75368	SH3BGRL	contrast: whole-tissue_NDC vs synaptosome_NDC # condition_variable: group	5	-4.40854	-15.4443	1.05042e-17	3.36804e-16	TRUE	HGNC:10823	SH3BGRL	6451	DOWN
O00429-3;O00429-8	DNM1L	contrast: whole-tissue_NDC vs synaptosome_NDC # condition_variable: group	38	-2.22279	-15.4333	1.0645e-17	3.39099e-16	TRUE	HGNC:2973	DNM1L	10059	DOWN	DNM1L
Q9UKY7	CDV3	contrast: whole-tissue_NDC vs synaptosome_NDC # condition_variable: group	5	-3.51897	-15.4306	1.06795e-17	3.39099e-16	TRUE	HGNC:26928	CDV3	55573	DOWN
Q93009;Q93009-3	USP7	contrast: whole-tissue_NDC vs synaptosome_NDC # condition_variable: group	32	-2.29411	-15.3714	1.14733e-17	3.60165e-16	TRUE	HGNC:12630	USP7	7874	DOWN
Q9ULV4;Q9ULV4-2;Q9ULV4-3	CORO1C	contrast: whole-tissue_NDC vs synaptosome_NDC # condition_variable: group	14	-2.26466	-15.3689	1.15081e-17	3.60165e-16	TRUE	HGNC:2254	CORO1C	23603	DOWN
P26640	VARS1	contrast: whole-tissue_NDC vs synaptosome_NDC # condition_variable: group	38	-2.13957	-15.332	1.20358e-17	3.74887e-16	TRUE	HGNC:12651	VARS1	7407	DOWN
Q92841	DDX17	contrast: whole-tissue_NDC vs synaptosome_NDC # condition_variable: group	20	-2.30399	-15.3201	1.22103e-17	3.78519e-16	TRUE	HGNC:2740	DDX17	10521	DOWN
O43390	HNRNPR	contrast: whole-tissue_NDC vs synaptosome_NDC # condition_variable: group	7	-3.91669	-15.3142	1.22982e-17	3.79447e-16	TRUE	HGNC:5047	HNRNPR	10236	DOWN
P09960	LTA4H	contrast: whole-tissue_NDC vs synaptosome_NDC # condition_variable: group	10	-4.30083	-15.2973	1.25549e-17	3.85549e-16	TRUE	HGNC:6710	LTA4H	4048	DOWN
P26368;P26368-2	U2AF2	contrast: whole-tissue_NDC vs synaptosome_NDC # condition_variable: group	4	-3.18564	-15.2856	1.27352e-17	3.89256e-16	TRUE	HGNC:23156	U2AF2	11338	DOWN
P20042	EIF2S2	contrast: whole-tissue_NDC vs synaptosome_NDC # condition_variable: group	7	-2.88633	-15.2674	1.30199e-17	3.96107e-16	TRUE	HGNC:3266	EIF2S2	8894	DOWN	EIF2S2
P29144	TPP2	contrast: whole-tissue_NDC vs synaptosome_NDC # condition_variable: group	31	-2.44954	-15.2454	1.33753e-17	4.04346e-16	TRUE	HGNC:12016	TPP2	7174	DOWN
O75347	TBCA	contrast: whole-tissue_NDC vs synaptosome_NDC # condition_variable: group	5	-4.0589	-15.243	1.34143e-17	4.04346e-16	TRUE	HGNC:11579	TBCA	6902	DOWN
P00492	HPRT1	contrast: whole-tissue_NDC vs synaptosome_NDC # condition_variable: group	11	-4.26302	-15.2297	1.36351e-17	4.09116e-16	TRUE	HGNC:5157	HPRT1	3251	DOWN
P28838;P28838-2	LAP3	contrast: whole-tissue_NDC vs synaptosome_NDC # condition_variable: group	24	-2.88823	-15.1622	1.48109e-17	4.42367e-16	TRUE	HGNC:18449	LAP3	51056	DOWN
Q13347	EIF3I	contrast: whole-tissue_NDC vs synaptosome_NDC # condition_variable: group	9	-1.97478	-15.1406	1.52093e-17	4.52199e-16	TRUE	HGNC:3272	EIF3I	8668	DOWN	EIF3I
Q15843	NEDD8	contrast: whole-tissue_NDC vs synaptosome_NDC # condition_variable: group	3	-4.06288	-15.1359	1.52989e-17	4.52806e-16	TRUE	HGNC:7732	NEDD8	4738	DOWN	NEDD8
P11413;P11413-2;P11413-3	G6PD	contrast: whole-tissue_NDC vs synaptosome_NDC # condition_variable: group	20	-2.34052	-15.12	1.56013e-17	4.59676e-16	TRUE	HGNC:4057	G6PD	2539	DOWN
Q9BY11	PACSIN1	contrast: whole-tissue_NDC vs synaptosome_NDC # condition_variable: group	27	-3.11075	-15.1079	1.58362e-17	4.64505e-16	TRUE	HGNC:8570	PACSIN1	29993	DOWN	PACSIN1
P23588	EIF4B	contrast: whole-tissue_NDC vs synaptosome_NDC # condition_variable: group	7	-3.01474	-15.084	1.6309e-17	4.76238e-16	TRUE	HGNC:3285	EIF4B	1975	DOWN	EIF4B
P34932	HSPA4	contrast: whole-tissue_NDC vs synaptosome_NDC # condition_variable: group	41	-3.08438	-15.0774	1.6442e-17	4.77987e-16	TRUE	HGNC:5237	HSPA4	3308	DOWN
O15067	PFAS	contrast: whole-tissue_NDC vs synaptosome_NDC # condition_variable: group	4	-3.24994	-15.0717	1.65595e-17	4.79273e-16	TRUE	HGNC:8863	PFAS	5198	DOWN
Q96AC1;Q96AC1-3	FERMT2	contrast: whole-tissue_NDC vs synaptosome_NDC # condition_variable: group	18	-2.8508	-15.0674	1.66466e-17	4.79672e-16	TRUE	HGNC:15767	FERMT2	10979	DOWN
O14964	HGS	contrast: whole-tissue_NDC vs synaptosome_NDC # condition_variable: group	14	-2.40287	-15.0627	1.67444e-17	4.80372e-16	TRUE	HGNC:4897	HGS	9146	DOWN
Q7L266-2	ASRGL1	contrast: whole-tissue_NDC vs synaptosome_NDC # condition_variable: group	4	-3.89785	-15.0473	1.70675e-17	4.87504e-16	TRUE	HGNC:16448	ASRGL1	80150	DOWN
A0A994J7I5	KHDRBS3	contrast: whole-tissue_NDC vs synaptosome_NDC # condition_variable: group	2	-3.87937	-16.9285	1.73683e-17	4.9394e-16	TRUE	HGNC:18117	KHDRBS3	10656	DOWN
Q6ZVM7;Q6ZVM7-5	TOM1L2	contrast: whole-tissue_NDC vs synaptosome_NDC # condition_variable: group	17	-2.09395	-15.0291	1.74551e-17	4.94258e-16	TRUE	HGNC:11984	TOM1L2	146691	DOWN
Q969T9	WBP2	contrast: whole-tissue_NDC vs synaptosome_NDC # condition_variable: group	6	-2.62064	-15.0147	1.7771e-17	5.01036e-16	TRUE	HGNC:12738	WBP2	23558	DOWN
Q9Y6I3;Q9Y6I3-1;Q9Y6I3-3	EPN1	contrast: whole-tissue_NDC vs synaptosome_NDC # condition_variable: group	13	-2.69737	-14.9901	1.83217e-17	5.09171e-16	TRUE	HGNC:21604	EPN1	29924	DOWN	EPN1
P53041	PPP5C	contrast: whole-tissue_NDC vs synaptosome_NDC # condition_variable: group	15	-2.97328	-14.9943	1.82252e-17	5.09171e-16	TRUE	HGNC:9322	PPP5C	5536	DOWN
P26639;P26639-2	TARS1	contrast: whole-tissue_NDC vs synaptosome_NDC # condition_variable: group	23	-2.20815	-14.9883	1.83612e-17	5.09171e-16	TRUE	HGNC:11572	TARS1	6897	DOWN
P49720	PSMB3	contrast: whole-tissue_NDC vs synaptosome_NDC # condition_variable: group	6	-2.54124	-14.9879	1.83709e-17	5.09171e-16	TRUE	HGNC:9540	PSMB3	5691	DOWN	PSMB3
P31153	MAT2A	contrast: whole-tissue_NDC vs synaptosome_NDC # condition_variable: group	10	-2.87744	-14.9688	1.88127e-17	5.19214e-16	TRUE	HGNC:6904	MAT2A	4144	DOWN
Q9H3H3	C11ORF68	contrast: whole-tissue_NDC vs synaptosome_NDC # condition_variable: group	4	-3.42239	-14.9532	1.91827e-17	5.27201e-16	TRUE	HGNC:28801	C11ORF68	83638	DOWN
Q13617;Q13617-2	CUL2	contrast: whole-tissue_NDC vs synaptosome_NDC # condition_variable: group	24	-2.30514	-14.9479	1.93077e-17	5.28418e-16	TRUE	HGNC:2552	CUL2	8453	DOWN
Q99614	TTC1	contrast: whole-tissue_NDC vs synaptosome_NDC # condition_variable: group	9	-2.36014	-14.9276	1.98048e-17	5.37524e-16	TRUE	HGNC:12391	TTC1	7265	DOWN
P09493-5	TPM1	contrast: whole-tissue_NDC vs synaptosome_NDC # condition_variable: group	5	-2.77199	-14.911	2.02186e-17	5.46488e-16	TRUE	HGNC:12010	TPM1	7168	DOWN
P46736;P46736-2;P46736-3	BRCC3	contrast: whole-tissue_NDC vs synaptosome_NDC # condition_variable: group	6	-2.27374	-14.8942	2.0647e-17	5.55771e-16	TRUE	HGNC:24185	BRCC3	79184	DOWN
P61247	RPS3A	contrast: whole-tissue_NDC vs synaptosome_NDC # condition_variable: group	15	-2.41969	-14.8571	2.16274e-17	5.79575e-16	TRUE	HGNC:10421	RPS3A	6189	DOWN	RPS3A
Q16555-2	DPYSL2	contrast: whole-tissue_NDC vs synaptosome_NDC # condition_variable: group	28	-2.84213	-14.8542	2.17086e-17	5.79575e-16	TRUE	HGNC:3014	DPYSL2	1808	DOWN	DPYSL2
Q6ICL3;Q6ICL3-3;Q6ICL3-4	TANGO2	contrast: whole-tissue_NDC vs synaptosome_NDC # condition_variable: group	2	-3.64103	-14.8358	2.2213e-17	5.90631e-16	TRUE	HGNC:25439	TANGO2	128989	DOWN
P63098	PPP3R1	contrast: whole-tissue_NDC vs synaptosome_NDC # condition_variable: group	11	-3.247	-14.8008	2.32126e-17	6.09774e-16	TRUE	HGNC:9317	PPP3R1	5534	DOWN	PPP3R1
P46108	CRK	contrast: whole-tissue_NDC vs synaptosome_NDC # condition_variable: group	6	-3.22634	-14.8064	2.305e-17	6.09774e-16	TRUE	HGNC:2362	CRK	1398	DOWN	CRK
Q5H9L2;Q969E4	TCEAL5;TCEAL3	contrast: whole-tissue_NDC vs synaptosome_NDC # condition_variable: group	4	-3.82246	-14.8012	2.32007e-17	6.09774e-16	TRUE	HGNC:22282	TCEAL5	340543	DOWN
P62269	RPS18	contrast: whole-tissue_NDC vs synaptosome_NDC # condition_variable: group	9	-2.39853	-14.7839	2.37115e-17	6.20388e-16	TRUE	HGNC:10401	RPS18	6222	DOWN	RPS18
P55072	VCP	contrast: whole-tissue_NDC vs synaptosome_NDC # condition_variable: group	51	-2.50204	-14.7755	2.39651e-17	6.24524e-16	TRUE	HGNC:12666	VCP	7415	DOWN	VCP
P41250	GARS1	contrast: whole-tissue_NDC vs synaptosome_NDC # condition_variable: group	26	-2.39553	-14.757	2.45303e-17	6.36716e-16	TRUE	HGNC:4162	GARS1	2617	DOWN
Q16643-3	DBN1	contrast: whole-tissue_NDC vs synaptosome_NDC # condition_variable: group	21	-2.36678	-14.7394	2.50803e-17	6.4842e-16	TRUE	HGNC:2695	DBN1	1627	DOWN	DBN1
P13797-2	PLS3	contrast: whole-tissue_NDC vs synaptosome_NDC # condition_variable: group	12	-3.30247	-14.7353	2.52107e-17	6.49225e-16	TRUE	HGNC:9091	PLS3	5358	DOWN	PLS3
P19623	SRM	contrast: whole-tissue_NDC vs synaptosome_NDC # condition_variable: group	5	-3.47234	-14.672	2.7312e-17	6.97843e-16	TRUE	HGNC:11296	SRM	6723	DOWN
Q9BPU6	DPYSL5	contrast: whole-tissue_NDC vs synaptosome_NDC # condition_variable: group	23	-2.70972	-14.6671	2.74838e-17	6.99501e-16	TRUE	HGNC:20637	DPYSL5	56896	DOWN	DPYSL5
P15880	RPS2	contrast: whole-tissue_NDC vs synaptosome_NDC # condition_variable: group	9	-2.74861	-14.6551	2.79049e-17	7.06744e-16	TRUE	HGNC:10404	RPS2	6187	DOWN	RPS2
P26038	MSN	contrast: whole-tissue_NDC vs synaptosome_NDC # condition_variable: group	22	-2.9194	-14.6529	2.79845e-17	7.06744e-16	TRUE	HGNC:7373	MSN	4478	DOWN
P23528	CFL1	contrast: whole-tissue_NDC vs synaptosome_NDC # condition_variable: group	9	-3.32303	-14.6171	2.92861e-17	7.3677e-16	TRUE	HGNC:1874	CFL1	1072	DOWN	CFL1
Q99962	SH3GL2	contrast: whole-tissue_NDC vs synaptosome_NDC # condition_variable: group	20	-2.80806	-14.6066	2.96831e-17	7.41057e-16	TRUE	HGNC:10831	SH3GL2	6456	DOWN	SH3GL2
Q15020;Q15020-4	SART3	contrast: whole-tissue_NDC vs synaptosome_NDC # condition_variable: group	7	-2.8855	-14.6084	2.96116e-17	7.41057e-16	TRUE	HGNC:16860	SART3	9733	DOWN
P37802;P37802-2	TAGLN2	contrast: whole-tissue_NDC vs synaptosome_NDC # condition_variable: group	3	-4.08879	-14.5962	3.00768e-17	7.48032e-16	TRUE	HGNC:11554	TAGLN2	8407	DOWN
P62942	FKBP1A	contrast: whole-tissue_NDC vs synaptosome_NDC # condition_variable: group	3	-4.55369	-14.5657	3.12721e-17	7.74813e-16	TRUE	HGNC:3711	FKBP1A	2280	DOWN	FKBP1A
O60814;P57053;P58876;P62807;Q5QNW6;Q5QNW6-2;Q93079;Q99877;Q99879;Q99880	H2BC12;H2BC12L;H2BC5;H2BC10;H2BC18;H2BC9;H2BC15;H2BC14;H2BC13	contrast: whole-tissue_NDC vs synaptosome_NDC # condition_variable: group	4	-7.43869	-14.5587	3.15529e-17	7.78821e-16	TRUE	HGNC:13954	H2BC12	85236	DOWN
P49441	INPP1	contrast: whole-tissue_NDC vs synaptosome_NDC # condition_variable: group	3	-3.38877	-14.5465	3.20462e-17	7.88024e-16	TRUE	HGNC:6071	INPP1	3628	DOWN
Q9BWD1	ACAT2	contrast: whole-tissue_NDC vs synaptosome_NDC # condition_variable: group	7	-3.34338	-14.5256	3.29161e-17	8.06383e-16	TRUE	HGNC:94	ACAT2	39	DOWN
O43583	DENR	contrast: whole-tissue_NDC vs synaptosome_NDC # condition_variable: group	5	-3.01327	-14.5164	3.33079e-17	8.12936e-16	TRUE	HGNC:2769	DENR	8562	DOWN
Q16658	FSCN1	contrast: whole-tissue_NDC vs synaptosome_NDC # condition_variable: group	24	-3.28594	-14.5018	3.39358e-17	8.25181e-16	TRUE	HGNC:11148	FSCN1	6624	DOWN
O00499;O00499-10;O00499-8	BIN1	contrast: whole-tissue_NDC vs synaptosome_NDC # condition_variable: group	18	-2.3301	-14.4899	3.44559e-17	8.34726e-16	TRUE	HGNC:1052	BIN1	274	DOWN	BIN1
O14810	CPLX1	contrast: whole-tissue_NDC vs synaptosome_NDC # condition_variable: group	5	-3.89097	-14.4611	3.57555e-17	8.59841e-16	TRUE	HGNC:2309	CPLX1	10815	DOWN	CPLX1
O95352	ATG7	contrast: whole-tissue_NDC vs synaptosome_NDC # condition_variable: group	16	-2.84157	-14.4616	3.57345e-17	8.59841e-16	TRUE	HGNC:16935	ATG7	10533	DOWN	ATG7
P15311	EZR	contrast: whole-tissue_NDC vs synaptosome_NDC # condition_variable: group	31	-2.26573	-14.4509	3.62315e-17	8.64927e-16	TRUE	HGNC:12691	EZR	7430	DOWN	EZR
P00338;P00338-3	LDHA	contrast: whole-tissue_NDC vs synaptosome_NDC # condition_variable: group	17	-3.32576	-14.451	3.62249e-17	8.64927e-16	TRUE	HGNC:6535	LDHA	3939	DOWN
Q9UHY7	ENOPH1	contrast: whole-tissue_NDC vs synaptosome_NDC # condition_variable: group	5	-4.40833	-14.4408	3.67026e-17	8.72987e-16	TRUE	HGNC:24599	ENOPH1	58478	DOWN
P54577	YARS1	contrast: whole-tissue_NDC vs synaptosome_NDC # condition_variable: group	29	-1.83466	-14.4376	3.68571e-17	8.73486e-16	TRUE	HGNC:12840	YARS1	8565	DOWN
P09429	HMGB1	contrast: whole-tissue_NDC vs synaptosome_NDC # condition_variable: group	5	-3.27123	-14.4207	3.76655e-17	8.86224e-16	TRUE	HGNC:4983	HMGB1	3146	DOWN
Q15018	ABRAXAS2	contrast: whole-tissue_NDC vs synaptosome_NDC # condition_variable: group	11	-2.33555	-14.4021	3.85797e-17	9.04479e-16	TRUE	HGNC:28975	ABRAXAS2	23172	DOWN
Q16531	DDB1	contrast: whole-tissue_NDC vs synaptosome_NDC # condition_variable: group	40	-2.23034	-14.3925	3.90626e-17	9.12531e-16	TRUE	HGNC:2717	DDB1	1642	DOWN
P54136	RARS1	contrast: whole-tissue_NDC vs synaptosome_NDC # condition_variable: group	29	-1.82472	-14.3864	3.937e-17	9.16439e-16	TRUE	HGNC:9870	RARS1	5917	DOWN
P13796;P13797-2	LCP1;PLS3	contrast: whole-tissue_NDC vs synaptosome_NDC # condition_variable: group	3	-3.7523	-14.383	3.95472e-17	9.17298e-16	TRUE	HGNC:6528	LCP1	3936	DOWN
P28482	MAPK1	contrast: whole-tissue_NDC vs synaptosome_NDC # condition_variable: group	19	-2.64945	-14.3664	4.04022e-17	9.33818e-16	TRUE	HGNC:6871	MAPK1	5594	DOWN	MAPK1
O43488	AKR7A2	contrast: whole-tissue_NDC vs synaptosome_NDC # condition_variable: group	9	-3.51973	-14.3614	4.06644e-17	9.36571e-16	TRUE	HGNC:389	AKR7A2	8574	DOWN
P35241	RDX	contrast: whole-tissue_NDC vs synaptosome_NDC # condition_variable: group	16	-2.23706	-14.351	4.12191e-17	9.42707e-16	TRUE	HGNC:9944	RDX	5962	DOWN	RDX
Q9C0C9	UBE2O	contrast: whole-tissue_NDC vs synaptosome_NDC # condition_variable: group	34	-2.26865	-14.3532	4.1101e-17	9.42707e-16	TRUE	HGNC:29554	UBE2O	63893	DOWN
Q13098-7	GPS1	contrast: whole-tissue_NDC vs synaptosome_NDC # condition_variable: group	15	-2.26819	-14.3448	4.15498e-17	9.46084e-16	TRUE	HGNC:4549	GPS1	2873	DOWN
Q86VP6	CAND1	contrast: whole-tissue_NDC vs synaptosome_NDC # condition_variable: group	45	-2.56382	-14.3428	4.1656e-17	9.46084e-16	TRUE	HGNC:30688	CAND1	55832	DOWN
P13010	XRCC5	contrast: whole-tissue_NDC vs synaptosome_NDC # condition_variable: group	14	-3.36413	-14.3307	4.23162e-17	9.57753e-16	TRUE	HGNC:12833	XRCC5	7520	DOWN
Q13838;Q13838-2	DDX39B	contrast: whole-tissue_NDC vs synaptosome_NDC # condition_variable: group	9	-2.60386	-14.3188	4.29755e-17	9.69319e-16	TRUE	HGNC:13917	DDX39B	7919	DOWN
Q9UNF0-2	PACSIN2	contrast: whole-tissue_NDC vs synaptosome_NDC # condition_variable: group	14	-2.66217	-14.3155	4.31584e-17	9.70101e-16	TRUE	HGNC:8571	PACSIN2	11252	DOWN	PACSIN2
P41252	IARS1	contrast: whole-tissue_NDC vs synaptosome_NDC # condition_variable: group	35	-1.55205	-14.279	4.52567e-17	1.01378e-15	TRUE	HGNC:5330	IARS1	3376	DOWN
P49721	PSMB2	contrast: whole-tissue_NDC vs synaptosome_NDC # condition_variable: group	6	-2.52453	-14.2599	4.63991e-17	1.03582e-15	TRUE	HGNC:9539	PSMB2	5690	DOWN	PSMB2
Q9H1E3	NUCKS1	contrast: whole-tissue_NDC vs synaptosome_NDC # condition_variable: group	4	-3.39142	-14.2459	4.72522e-17	1.04772e-15	TRUE	HGNC:29923	NUCKS1	64710	DOWN
Q14894	CRYM	contrast: whole-tissue_NDC vs synaptosome_NDC # condition_variable: group	12	-4.2052	-14.1852	5.11532e-17	1.13038e-15	TRUE	HGNC:2418	CRYM	1428	DOWN
P31948;P31948-2	STIP1	contrast: whole-tissue_NDC vs synaptosome_NDC # condition_variable: group	29	-3.02776	-14.1782	5.16256e-17	1.13698e-15	TRUE	HGNC:11387	STIP1	10963	DOWN
P62424	RPL7A	contrast: whole-tissue_NDC vs synaptosome_NDC # condition_variable: group	8	-2.63229	-14.168	5.23189e-17	1.14838e-15	TRUE	HGNC:10364	RPL7A	6130	DOWN	RPL7A
P32119	PRDX2	contrast: whole-tissue_NDC vs synaptosome_NDC # condition_variable: group	14	-2.19671	-14.164	5.25996e-17	1.15068e-15	TRUE	HGNC:9353	PRDX2	7001	DOWN
A0A8C8KIA0	AIMP1	contrast: whole-tissue_NDC vs synaptosome_NDC # condition_variable: group	9	-1.77883	-14.0838	5.84504e-17	1.27073e-15	TRUE	HGNC:10648	AIMP1	9255	DOWN
P61457	PCBD1	contrast: whole-tissue_NDC vs synaptosome_NDC # condition_variable: group	4	-3.46774	-14.0834	5.84756e-17	1.27073e-15	TRUE	HGNC:8646	PCBD1	5092	DOWN
P06730;P06730-2;P06730-3	EIF4E	contrast: whole-tissue_NDC vs synaptosome_NDC # condition_variable: group	5	-1.89548	-14.0784	5.88662e-17	1.27498e-15	TRUE	HGNC:3287	EIF4E	1977	DOWN	EIF4E
Q96E39	RBMXL1	contrast: whole-tissue_NDC vs synaptosome_NDC # condition_variable: group	6	-3.61627	-14.0734	5.92558e-17	1.27918e-15	TRUE	HGNC:25073	RBMXL1	494115	DOWN
P35237	SERPINB6	contrast: whole-tissue_NDC vs synaptosome_NDC # condition_variable: group	7	-3.92551	-14.0574	6.05211e-17	1.3022e-15	TRUE	HGNC:8950	SERPINB6	5269	DOWN
Q7L2H7	EIF3M	contrast: whole-tissue_NDC vs synaptosome_NDC # condition_variable: group	10	-1.83908	-14.047	6.13615e-17	1.31165e-15	TRUE	HGNC:24460	EIF3M	10480	DOWN	EIF3M
P53999	SUB1	contrast: whole-tissue_NDC vs synaptosome_NDC # condition_variable: group	6	-2.84981	-14.0418	6.17795e-17	1.31628e-15	TRUE	HGNC:19985	SUB1	10923	DOWN
P14174	MIF	contrast: whole-tissue_NDC vs synaptosome_NDC # condition_variable: group	4	-3.74727	-14.0377	6.21166e-17	1.31917e-15	TRUE	HGNC:7097	MIF	4282	DOWN
P60983	GMFB	contrast: whole-tissue_NDC vs synaptosome_NDC # condition_variable: group	5	-4.21812	-14.0208	6.35281e-17	1.34478e-15	TRUE	HGNC:4373	GMFB	2764	DOWN
P27695	APEX1	contrast: whole-tissue_NDC vs synaptosome_NDC # condition_variable: group	9	-2.66307	-14.0083	6.45849e-17	1.36274e-15	TRUE	HGNC:587	APEX1	328	DOWN
Q9ULP9;Q9ULP9-2	TBC1D24	contrast: whole-tissue_NDC vs synaptosome_NDC # condition_variable: group	16	-2.53976	-13.9979	6.54801e-17	1.37719e-15	TRUE	HGNC:29203	TBC1D24	57465	DOWN	TBC1D24
P35573	AGL	contrast: whole-tissue_NDC vs synaptosome_NDC # condition_variable: group	33	-3.00119	-13.9801	6.7052e-17	1.40573e-15	TRUE	HGNC:321	AGL	178	DOWN
P62241	RPS8	contrast: whole-tissue_NDC vs synaptosome_NDC # condition_variable: group	6	-2.34308	-13.976	6.74183e-17	1.40889e-15	TRUE	HGNC:10441	RPS8	6202	DOWN	RPS8
P51991	HNRNPA3	contrast: whole-tissue_NDC vs synaptosome_NDC # condition_variable: group	17	-2.66604	-13.9705	6.79109e-17	1.4102e-15	TRUE	HGNC:24941	HNRNPA3	220988	DOWN	HNRNPA3
O15371;O15371-2;O15371-3	EIF3D	contrast: whole-tissue_NDC vs synaptosome_NDC # condition_variable: group	9	-2.10037	-13.9681	6.81277e-17	1.4102e-15	TRUE	HGNC:3278	EIF3D	8664	DOWN	EIF3D
P02787	TF	contrast: whole-tissue_NDC vs synaptosome_NDC # condition_variable: group	21	-3.35402	-13.9687	6.80698e-17	1.4102e-15	TRUE	HGNC:11740	TF	7018	DOWN
O00410;O00410-3	IPO5	contrast: whole-tissue_NDC vs synaptosome_NDC # condition_variable: group	38	-1.71696	-13.9168	7.29471e-17	1.49576e-15	TRUE	HGNC:6402	IPO5	3843	DOWN
P24534	EEF1B2	contrast: whole-tissue_NDC vs synaptosome_NDC # condition_variable: group	7	-2.86351	-13.8921	7.53926e-17	1.54107e-15	TRUE	HGNC:3208	EEF1B2	1933	DOWN
P00918	CA2	contrast: whole-tissue_NDC vs synaptosome_NDC # condition_variable: group	7	-4.01164	-13.8824	7.63764e-17	1.55632e-15	TRUE	HGNC:1373	CA2	760	DOWN
Q13616	CUL1	contrast: whole-tissue_NDC vs synaptosome_NDC # condition_variable: group	30	-1.89852	-13.8584	7.88642e-17	1.60202e-15	TRUE	HGNC:2551	CUL1	8454	DOWN
O43707	ACTN4	contrast: whole-tissue_NDC vs synaptosome_NDC # condition_variable: group	5	-2.61638	-13.8506	7.96896e-17	1.61113e-15	TRUE	HGNC:166	ACTN4	81	DOWN	ACTN4
P62318;P62318-2	SNRPD3	contrast: whole-tissue_NDC vs synaptosome_NDC # condition_variable: group	3	-3.31095	-13.8457	8.02141e-17	1.6144e-15	TRUE	HGNC:11160	SNRPD3	6634	DOWN
P25398	RPS12	contrast: whole-tissue_NDC vs synaptosome_NDC # condition_variable: group	6	-2.49974	-13.8361	8.12547e-17	1.63033e-15	TRUE	HGNC:10385	RPS12	6206	DOWN	RPS12
O14744	PRMT5	contrast: whole-tissue_NDC vs synaptosome_NDC # condition_variable: group	11	-2.43118	-13.7977	8.55647e-17	1.71156e-15	TRUE	HGNC:10894	PRMT5	10419	DOWN
O43809	NUDT21	contrast: whole-tissue_NDC vs synaptosome_NDC # condition_variable: group	4	-3.28827	-13.7669	8.91857e-17	1.77855e-15	TRUE	HGNC:13870	NUDT21	11051	DOWN
P62280	RPS11	contrast: whole-tissue_NDC vs synaptosome_NDC # condition_variable: group	11	-2.05197	-13.7567	9.04237e-17	1.79711e-15	TRUE	HGNC:10384	RPS11	6205	DOWN	RPS11
Q9H074	PAIP1	contrast: whole-tissue_NDC vs synaptosome_NDC # condition_variable: group	8	-2.95408	-13.7547	9.06661e-17	1.79711e-15	TRUE	HGNC:16945	PAIP1	10605	DOWN
Q92598	HSPH1	contrast: whole-tissue_NDC vs synaptosome_NDC # condition_variable: group	36	-2.96729	-13.7326	9.34143e-17	1.84599e-15	TRUE	HGNC:16969	HSPH1	10808	DOWN
P48147	PREP	contrast: whole-tissue_NDC vs synaptosome_NDC # condition_variable: group	23	-3.7308	-13.6839	9.97708e-17	1.96566e-15	TRUE	HGNC:9358	PREP	5550	DOWN
Q9UJY5;Q9UJY5-3;Q9UJY5-6	GGA1	contrast: whole-tissue_NDC vs synaptosome_NDC # condition_variable: group	5	-2.56206	-13.6509	1.04348e-16	2.0494e-15	TRUE	HGNC:17842	GGA1	26088	DOWN
Q9H479	FN3K	contrast: whole-tissue_NDC vs synaptosome_NDC # condition_variable: group	12	-2.05857	-13.6488	1.04648e-16	2.0494e-15	TRUE	HGNC:24822	FN3K	64122	DOWN
O75828	CBR3	contrast: whole-tissue_NDC vs synaptosome_NDC # condition_variable: group	5	-3.17183	-13.6309	1.07218e-16	2.09348e-15	TRUE	HGNC:1549	CBR3	874	DOWN
P22676	CALB2	contrast: whole-tissue_NDC vs synaptosome_NDC # condition_variable: group	4	-4.29608	-13.613	1.09866e-16	2.13244e-15	TRUE	HGNC:1435	CALB2	794	DOWN	CALB2
P62312	LSM6	contrast: whole-tissue_NDC vs synaptosome_NDC # condition_variable: group	4	-2.89751	-13.6132	1.09831e-16	2.13244e-15	TRUE	HGNC:17017	LSM6	11157	DOWN
Q9UMS4	PRPF19	contrast: whole-tissue_NDC vs synaptosome_NDC # condition_variable: group	9	-2.34901	-13.5971	1.12268e-16	2.17262e-15	TRUE	HGNC:17896	PRPF19	27339	DOWN
P0DME0;Q01105;Q01105-2;Q01105-3;Q01105-4	SETSIP;SET	contrast: whole-tissue_NDC vs synaptosome_NDC # condition_variable: group	4	-2.10051	-13.5826	1.14515e-16	2.20957e-15	TRUE	HGNC:42937	SETSIP	646817	DOWN
Q13442	PDAP1	contrast: whole-tissue_NDC vs synaptosome_NDC # condition_variable: group	4	-2.70156	-13.5641	1.17446e-16	2.25813e-15	TRUE	HGNC:14634	PDAP1	11333	DOWN
O15372	EIF3H	contrast: whole-tissue_NDC vs synaptosome_NDC # condition_variable: group	10	-1.84571	-13.5624	1.17723e-16	2.25813e-15	TRUE	HGNC:3273	EIF3H	8667	DOWN	EIF3H
Q6P2Q9	PRPF8	contrast: whole-tissue_NDC vs synaptosome_NDC # condition_variable: group	2	-3.89762	-13.5476	1.20135e-16	2.29767e-15	TRUE	HGNC:17340	PRPF8	10594	DOWN
P28074	PSMB5	contrast: whole-tissue_NDC vs synaptosome_NDC # condition_variable: group	12	-2.25704	-13.5409	1.2123e-16	2.31185e-15	TRUE	HGNC:9542	PSMB5	5693	DOWN	PSMB5
Q9UNS2	COPS3	contrast: whole-tissue_NDC vs synaptosome_NDC # condition_variable: group	10	-2.34273	-13.5305	1.22975e-16	2.33799e-15	TRUE	HGNC:2239	COPS3	8533	DOWN
Q96EP5;Q96EP5-2	DAZAP1	contrast: whole-tissue_NDC vs synaptosome_NDC # condition_variable: group	2	-3.23163	-13.5285	1.23315e-16	2.33799e-15	TRUE	HGNC:2683	DAZAP1	26528	DOWN
P37840;P37840-2	SNCA	contrast: whole-tissue_NDC vs synaptosome_NDC # condition_variable: group	5	-4.12137	-13.5136	1.25858e-16	2.37929e-15	TRUE	HGNC:11138	SNCA	6622	DOWN	SNCA
P22626	HNRNPA2B1	contrast: whole-tissue_NDC vs synaptosome_NDC # condition_variable: group	22	-2.68897	-13.4949	1.29136e-16	2.43424e-15	TRUE	HGNC:5033	HNRNPA2B1	3181	DOWN	HNRNPA2B1
P60900	PSMA6	contrast: whole-tissue_NDC vs synaptosome_NDC # condition_variable: group	11	-2.78832	-13.492	1.29649e-16	2.43501e-15	TRUE	HGNC:9535	PSMA6	5687	DOWN	PSMA6
P07602;P07602-2;P07602-3	PSAP	contrast: whole-tissue_NDC vs synaptosome_NDC # condition_variable: group	10	-1.87172	-13.4905	1.29922e-16	2.43501e-15	TRUE	HGNC:9498	PSAP	5660	DOWN
P00352	ALDH1A1	contrast: whole-tissue_NDC vs synaptosome_NDC # condition_variable: group	12	-3.99716	-13.4706	1.33518e-16	2.49527e-15	TRUE	HGNC:402	ALDH1A1	216	DOWN
Q92905	COPS5	contrast: whole-tissue_NDC vs synaptosome_NDC # condition_variable: group	15	-2.26836	-13.4538	1.36648e-16	2.54648e-15	TRUE	HGNC:2240	COPS5	10987	DOWN	COPS5
Q15075	EEA1	contrast: whole-tissue_NDC vs synaptosome_NDC # condition_variable: group	44	-2.39583	-13.4426	1.38778e-16	2.57151e-15	TRUE	HGNC:3185	EEA1	8411	DOWN	EEA1
Q8TCA0	LRRC20	contrast: whole-tissue_NDC vs synaptosome_NDC # condition_variable: group	2	-3.0719	-13.4439	1.38518e-16	2.57151e-15	TRUE	HGNC:23421	LRRC20	55222	DOWN
P35080;P35080-2	PFN2	contrast: whole-tissue_NDC vs synaptosome_NDC # condition_variable: group	4	-3.5339	-13.4336	1.40506e-16	2.59618e-15	TRUE	HGNC:8882	PFN2	5217	DOWN	PFN2
Q99497	PARK7	contrast: whole-tissue_NDC vs synaptosome_NDC # condition_variable: group	13	-4.39384	-13.4258	1.42028e-16	2.61692e-15	TRUE	HGNC:16369	PARK7	11315	DOWN	PARK7
P63165	SUMO1	contrast: whole-tissue_NDC vs synaptosome_NDC # condition_variable: group	3	-2.86109	-13.3996	1.47263e-16	2.69817e-15	TRUE	HGNC:12502	SUMO1	7341	DOWN	SUMO1
P02792	FTL	contrast: whole-tissue_NDC vs synaptosome_NDC # condition_variable: group	8	-3.07298	-13.384	1.50482e-16	2.74945e-15	TRUE	HGNC:3999	FTL	2512	DOWN
P14678;P14678-2;P14678-3;P63162;P63162-2	SNRPB;SNRPN	contrast: whole-tissue_NDC vs synaptosome_NDC # condition_variable: group	5	-3.11937	-13.3355	1.60952e-16	2.93255e-15	TRUE	HGNC:11153	SNRPB	6628	DOWN
P62753	RPS6	contrast: whole-tissue_NDC vs synaptosome_NDC # condition_variable: group	5	-2.66847	-13.2914	1.71123e-16	3.10922e-15	TRUE	HGNC:10429	RPS6	6194	DOWN	RPS6
A0AA34QVG5	HDGF	contrast: whole-tissue_NDC vs synaptosome_NDC # condition_variable: group	3	-4.21482	-13.2861	1.72396e-16	3.12366e-15	TRUE	HGNC:4856	HDGF	3068	DOWN
O00625	PIR	contrast: whole-tissue_NDC vs synaptosome_NDC # condition_variable: group	3	-3.25743	-13.2819	1.73408e-16	3.13332e-15	TRUE	HGNC:30048	PIR	8544	DOWN
P13716;P13716-2	ALAD	contrast: whole-tissue_NDC vs synaptosome_NDC # condition_variable: group	10	-3.45092	-13.2761	1.74829e-16	3.15028e-15	TRUE	HGNC:395	ALAD	210	DOWN
Q13404;Q13404-1;Q13404-2;Q13404-7	UBE2V1	contrast: whole-tissue_NDC vs synaptosome_NDC # condition_variable: group	4	-4.1029	-13.2665	1.77192e-16	3.17688e-15	TRUE	HGNC:12494	UBE2V1	7335	DOWN	UBE2V1
P09972	ALDOC	contrast: whole-tissue_NDC vs synaptosome_NDC # condition_variable: group	31	-1.64184	-13.2661	1.77276e-16	3.17688e-15	TRUE	HGNC:418	ALDOC	230	DOWN	ALDOC
Q9Y490;Q9Y490-2	TLN1	contrast: whole-tissue_NDC vs synaptosome_NDC # condition_variable: group	42	-2.90493	-13.2474	1.81986e-16	3.25237e-15	TRUE	HGNC:11845	TLN1	7094	DOWN
Q00610;Q00610-2	CLTC	contrast: whole-tissue_NDC vs synaptosome_NDC # condition_variable: group	79	-2.5353	-13.2239	1.88051e-16	3.35162e-15	TRUE	HGNC:2092	CLTC	1213	DOWN	CLTC
Q92734;Q92734-2	TFG	contrast: whole-tissue_NDC vs synaptosome_NDC # condition_variable: group	8	-2.31606	-13.218	1.89607e-16	3.37017e-15	TRUE	HGNC:11758	TFG	10342	DOWN
Q9UBW8	COPS7A	contrast: whole-tissue_NDC vs synaptosome_NDC # condition_variable: group	8	-2.20901	-13.1994	1.94641e-16	3.45027e-15	TRUE	HGNC:16758	COPS7A	50813	DOWN
P41236	PPP1R2	contrast: whole-tissue_NDC vs synaptosome_NDC # condition_variable: group	4	-3.66169	-13.1814	1.99611e-16	3.52469e-15	TRUE	HGNC:9288	PPP1R2	5504	DOWN
Q9BQA1	WDR77	contrast: whole-tissue_NDC vs synaptosome_NDC # condition_variable: group	6	-2.50504	-13.1635	2.04703e-16	3.59936e-15	TRUE	HGNC:29652	WDR77	79084	DOWN
P07910-2	HNRNPC	contrast: whole-tissue_NDC vs synaptosome_NDC # condition_variable: group	5	-4.62233	-13.1566	2.06682e-16	3.62441e-15	TRUE	HGNC:5035	HNRNPC	3183	DOWN
Q63HM9	PLCXD3	contrast: whole-tissue_NDC vs synaptosome_NDC # condition_variable: group	3	-3.82037	-13.1488	2.08987e-16	3.6471e-15	TRUE	HGNC:31822	PLCXD3	345557	DOWN	PLCXD3
Q9NZR1	TMOD2	contrast: whole-tissue_NDC vs synaptosome_NDC # condition_variable: group	22	-1.5455	-13.1484	2.09091e-16	3.6471e-15	TRUE	HGNC:11872	TMOD2	29767	DOWN
P62760	VSNL1	contrast: whole-tissue_NDC vs synaptosome_NDC # condition_variable: group	19	-1.67461	-13.1374	2.12365e-16	3.69268e-15	TRUE	HGNC:12722	VSNL1	7447	DOWN
Q8N987	NECAB1	contrast: whole-tissue_NDC vs synaptosome_NDC # condition_variable: group	10	-2.19192	-13.1358	2.12833e-16	3.69268e-15	TRUE	HGNC:20983	NECAB1	64168	DOWN
P02794	FTH1	contrast: whole-tissue_NDC vs synaptosome_NDC # condition_variable: group	10	-2.89702	-13.1275	2.15355e-16	3.72656e-15	TRUE	HGNC:3976	FTH1	2495	DOWN
O75694;O75694-2	NUP155	contrast: whole-tissue_NDC vs synaptosome_NDC # condition_variable: group	7	-2.12836	-13.1253	2.1602e-16	3.72819e-15	TRUE	HGNC:8063	NUP155	9631	DOWN
Q13572	ITPK1	contrast: whole-tissue_NDC vs synaptosome_NDC # condition_variable: group	6	-2.677	-13.1086	2.21174e-16	3.8071e-15	TRUE	HGNC:6177	ITPK1	3705	DOWN
P29692-2	EEF1D	contrast: whole-tissue_NDC vs synaptosome_NDC # condition_variable: group	15	-2.20961	-13.096	2.25138e-16	3.85505e-15	TRUE	HGNC:3211	EEF1D	1936	DOWN	EEF1D
P46781	RPS9	contrast: whole-tissue_NDC vs synaptosome_NDC # condition_variable: group	10	-2.45458	-13.0931	2.2606e-16	3.86072e-15	TRUE	HGNC:10442	RPS9	6203	DOWN	RPS9
Q99729-2;Q99729-3	HNRNPAB	contrast: whole-tissue_NDC vs synaptosome_NDC # condition_variable: group	3	-3.31892	-13.0552	2.38542e-16	4.06329e-15	TRUE	HGNC:5034	HNRNPAB	3182	DOWN	HNRNPAB
Q9UQ35	SRRM2	contrast: whole-tissue_NDC vs synaptosome_NDC # condition_variable: group	2	-3.26997	-13.0279	2.47933e-16	4.21228e-15	TRUE	HGNC:16639	SRRM2	23524	DOWN
Q13620;Q13620-1	CUL4B	contrast: whole-tissue_NDC vs synaptosome_NDC # condition_variable: group	21	-2.1717	-13.0145	2.52715e-16	4.2824e-15	TRUE	HGNC:2555	CUL4B	8450	DOWN
P04080	CSTB	contrast: whole-tissue_NDC vs synaptosome_NDC # condition_variable: group	3	-4.15243	-12.9776	2.66335e-16	4.501e-15	TRUE	HGNC:2482	CSTB	1476	DOWN
Q15813	TBCE	contrast: whole-tissue_NDC vs synaptosome_NDC # condition_variable: group	5	-2.64319	-12.9759	2.66991e-16	4.501e-15	TRUE	HGNC:11582	TBCE	6905	DOWN
O43768;O43768-2;O43768-3;O43768-4;O43768-9	ENSA	contrast: whole-tissue_NDC vs synaptosome_NDC # condition_variable: group	6	-3.21564	-12.961	2.72728e-16	4.57683e-15	TRUE	HGNC:3360	ENSA	2029	DOWN
Q9UPY8-2	MAPRE3	contrast: whole-tissue_NDC vs synaptosome_NDC # condition_variable: group	8	-2.20778	-12.9606	2.72888e-16	4.57683e-15	TRUE	HGNC:6892	MAPRE3	22924	DOWN
P62249	RPS16	contrast: whole-tissue_NDC vs synaptosome_NDC # condition_variable: group	8	-2.36347	-12.9541	2.75435e-16	4.60773e-15	TRUE	HGNC:10396	RPS16	6217	DOWN	RPS16
P31943	HNRNPH1	contrast: whole-tissue_NDC vs synaptosome_NDC # condition_variable: group	7	-2.36511	-12.9146	2.91444e-16	4.85072e-15	TRUE	HGNC:5041	HNRNPH1	3187	DOWN	HNRNPH1
P13693	TPT1	contrast: whole-tissue_NDC vs synaptosome_NDC # condition_variable: group	5	-3.56179	-12.9098	2.93445e-16	4.87164e-15	TRUE	HGNC:12022	TPT1	7178	DOWN
P52888	THOP1	contrast: whole-tissue_NDC vs synaptosome_NDC # condition_variable: group	5	-3.55502	-12.9043	2.95779e-16	4.88995e-15	TRUE	HGNC:11793	THOP1	7064	DOWN
Q8N461	FBXL16	contrast: whole-tissue_NDC vs synaptosome_NDC # condition_variable: group	12	-1.73535	-12.9037	2.96043e-16	4.88995e-15	TRUE	HGNC:14150	FBXL16	146330	DOWN
Q9H0E2	TOLLIP	contrast: whole-tissue_NDC vs synaptosome_NDC # condition_variable: group	10	-2.2865	-12.8992	2.97943e-16	4.90894e-15	TRUE	HGNC:16476	TOLLIP	54472	DOWN
P25786;P25786-2	PSMA1	contrast: whole-tissue_NDC vs synaptosome_NDC # condition_variable: group	13	-2.49343	-12.8767	3.07734e-16	5.04302e-15	TRUE	HGNC:9530	PSMA1	5682	DOWN	PSMA1
P15531;P15531-2;P22392-2	NME1;NME2	contrast: whole-tissue_NDC vs synaptosome_NDC # condition_variable: group	13	-2.36658	-12.8753	3.08348e-16	5.04302e-15	TRUE	HGNC:7849	NME1	4830	DOWN
P22314;P22314-2	UBA1	contrast: whole-tissue_NDC vs synaptosome_NDC # condition_variable: group	32	-3.27032	-12.8752	3.08394e-16	5.04302e-15	TRUE	HGNC:12469	UBA1	7317	DOWN
Q92499	DDX1	contrast: whole-tissue_NDC vs synaptosome_NDC # condition_variable: group	30	-1.31862	-12.8666	3.12223e-16	5.08663e-15	TRUE	HGNC:2734	DDX1	1653	DOWN
P49792	RANBP2	contrast: whole-tissue_NDC vs synaptosome_NDC # condition_variable: group	9	-2.36853	-12.8657	3.12617e-16	5.08663e-15	TRUE	HGNC:9848	RANBP2	5903	DOWN
O14773	TPP1	contrast: whole-tissue_NDC vs synaptosome_NDC # condition_variable: group	9	-1.99436	-12.8343	3.27102e-16	5.30912e-15	TRUE	HGNC:2073	TPP1	1200	DOWN
Q8WVV9;Q8WVV9-2;Q8WVV9-4	HNRNPLL	contrast: whole-tissue_NDC vs synaptosome_NDC # condition_variable: group	2	-2.6765	-12.8222	3.32818e-16	5.37521e-15	TRUE	HGNC:25127	HNRNPLL	92906	DOWN	HNRNPLL
O43432;O43432-3	EIF4G3	contrast: whole-tissue_NDC vs synaptosome_NDC # condition_variable: group	26	-1.66686	-12.8232	3.32348e-16	5.37521e-15	TRUE	HGNC:3298	EIF4G3	8672	DOWN	EIF4G3
F8W7C6	RPL10	contrast: whole-tissue_NDC vs synaptosome_NDC # condition_variable: group	5	-1.91015	-12.8079	3.39787e-16	5.47426e-15	TRUE	HGNC:10298	RPL10	6134	DOWN	RPL10
P54725;P54725-3	RAD23A	contrast: whole-tissue_NDC vs synaptosome_NDC # condition_variable: group	3	-2.83187	-12.8039	3.41759e-16	5.49249e-15	TRUE	HGNC:9812	RAD23A	5886	DOWN
Q9Y617	PSAT1	contrast: whole-tissue_NDC vs synaptosome_NDC # condition_variable: group	18	-4.24044	-12.8003	3.43501e-16	5.50565e-15	TRUE	HGNC:19129	PSAT1	29968	DOWN
Q9GZT8;Q9GZT8-2	NIF3L1	contrast: whole-tissue_NDC vs synaptosome_NDC # condition_variable: group	10	-2.49444	-12.7977	3.44825e-16	5.50565e-15	TRUE	HGNC:13390	NIF3L1	60491	DOWN
Q9NWV4	CZIB	contrast: whole-tissue_NDC vs synaptosome_NDC # condition_variable: group	2	-4.26244	-12.7971	3.45103e-16	5.50565e-15	TRUE	HGNC:26059	CZIB	54987	DOWN
Q13867	BLMH	contrast: whole-tissue_NDC vs synaptosome_NDC # condition_variable: group	4	-3.06276	-12.7923	3.47505e-16	5.53049e-15	TRUE	HGNC:1059	BLMH	642	DOWN
Q14576;Q14576-2	ELAVL3	contrast: whole-tissue_NDC vs synaptosome_NDC # condition_variable: group	6	-2.38653	-12.7887	3.49349e-16	5.54634e-15	TRUE	HGNC:3314	ELAVL3	1995	DOWN
Q9NYB0	TERF2IP	contrast: whole-tissue_NDC vs synaptosome_NDC # condition_variable: group	7	-1.885	-12.7658	3.61128e-16	5.70564e-15	TRUE	HGNC:19246	TERF2IP	54386	DOWN
Q15717;Q15717-2	ELAVL1	contrast: whole-tissue_NDC vs synaptosome_NDC # condition_variable: group	9	-2.48807	-12.7582	3.65101e-16	5.75453e-15	TRUE	HGNC:3312	ELAVL1	1994	DOWN	ELAVL1
P49006	MARCKSL1	contrast: whole-tissue_NDC vs synaptosome_NDC # condition_variable: group	3	-3.10679	-12.7561	3.66208e-16	5.75809e-15	TRUE	HGNC:7142	MARCKSL1	65108	DOWN	MARCKSL1
P68036	UBE2L3	contrast: whole-tissue_NDC vs synaptosome_NDC # condition_variable: group	7	-3.35475	-12.7536	3.67534e-16	5.76509e-15	TRUE	HGNC:12488	UBE2L3	7332	DOWN
Q9Y5Z4	HEBP2	contrast: whole-tissue_NDC vs synaptosome_NDC # condition_variable: group	2	-3.78273	-12.745	3.72165e-16	5.82079e-15	TRUE	HGNC:15716	HEBP2	23593	DOWN
O76070	SNCG	contrast: whole-tissue_NDC vs synaptosome_NDC # condition_variable: group	8	-4.04936	-12.7437	3.72865e-16	5.82079e-15	TRUE	HGNC:11141	SNCG	6623	DOWN
Q5VW32	BROX	contrast: whole-tissue_NDC vs synaptosome_NDC # condition_variable: group	7	-1.97145	-12.725	3.83097e-16	5.9521e-15	TRUE	HGNC:26512	BROX	148362	DOWN
P14136	GFAP	contrast: whole-tissue_NDC vs synaptosome_NDC # condition_variable: group	42	-2.97712	-12.7031	3.9549e-16	6.13009e-15	TRUE	HGNC:4235	GFAP	2670	DOWN
P46527	CDKN1B	contrast: whole-tissue_NDC vs synaptosome_NDC # condition_variable: group	2	-2.96468	-12.6913	4.02382e-16	6.20751e-15	TRUE	HGNC:1785	CDKN1B	1027	DOWN
P25789	PSMA4	contrast: whole-tissue_NDC vs synaptosome_NDC # condition_variable: group	5	-2.64606	-12.6843	4.06461e-16	6.25567e-15	TRUE	HGNC:9533	PSMA4	5685	DOWN	PSMA4
Q15404	RSU1	contrast: whole-tissue_NDC vs synaptosome_NDC # condition_variable: group	6	-1.96242	-12.6728	4.13342e-16	6.34665e-15	TRUE	HGNC:10464	RSU1	6251	DOWN
Q9HCJ6	VAT1L	contrast: whole-tissue_NDC vs synaptosome_NDC # condition_variable: group	14	-3.06029	-12.6591	4.2168e-16	6.45951e-15	TRUE	HGNC:29315	VAT1L	57687	DOWN
Q9HA64	FN3KRP	contrast: whole-tissue_NDC vs synaptosome_NDC # condition_variable: group	9	-3.05909	-12.6374	4.35301e-16	6.65258e-15	TRUE	HGNC:25700	FN3KRP	79672	DOWN
Q08380	LGALS3BP	contrast: whole-tissue_NDC vs synaptosome_NDC # condition_variable: group	5	-2.22113	-12.6306	4.39626e-16	6.70302e-15	TRUE	HGNC:6564	LGALS3BP	3959	DOWN
P31942;P31942-2	HNRNPH3	contrast: whole-tissue_NDC vs synaptosome_NDC # condition_variable: group	7	-1.92154	-12.5902	4.66445e-16	7.09539e-15	TRUE	HGNC:5043	HNRNPH3	3189	DOWN
Q92783;Q92783-2	STAM	contrast: whole-tissue_NDC vs synaptosome_NDC # condition_variable: group	10	-2.49212	-12.5886	4.67539e-16	7.09553e-15	TRUE	HGNC:11357	STAM	8027	DOWN
P16298;P16298-4	PPP3CB	contrast: whole-tissue_NDC vs synaptosome_NDC # condition_variable: group	9	-2.91938	-12.5718	4.79204e-16	7.24641e-15	TRUE	HGNC:9315	PPP3CB	5532	DOWN	PPP3CB
Q9GZN8;Q9GZN8-2	ADISSP	contrast: whole-tissue_NDC vs synaptosome_NDC # condition_variable: group	4	-2.86606	-12.5711	4.79697e-16	7.24641e-15	TRUE	HGNC:15873	ADISSP	54976	DOWN
Q13619	CUL4A	contrast: whole-tissue_NDC vs synaptosome_NDC # condition_variable: group	7	-1.90576	-12.5478	4.96432e-16	7.48194e-15	TRUE	HGNC:2554	CUL4A	8451	DOWN
O43776	NARS1	contrast: whole-tissue_NDC vs synaptosome_NDC # condition_variable: group	22	-2.84771	-12.5092	5.25506e-16	7.8838e-15	TRUE	HGNC:7643	NARS1	4677	DOWN
O75436	VPS26A	contrast: whole-tissue_NDC vs synaptosome_NDC # condition_variable: group	11	-2.2407	-12.4992	5.33328e-16	7.98283e-15	TRUE	HGNC:12711	VPS26A	9559	DOWN	VPS26A
P49591	SARS1	contrast: whole-tissue_NDC vs synaptosome_NDC # condition_variable: group	14	-3.10914	-12.4915	5.39411e-16	8.05545e-15	TRUE	HGNC:10537	SARS1	6301	DOWN
Q9Y2V2	CARHSP1	contrast: whole-tissue_NDC vs synaptosome_NDC # condition_variable: group	3	-3.5397	-12.4659	5.60279e-16	8.34804e-15	TRUE	HGNC:17150	CARHSP1	23589	DOWN
O95749	GGPS1	contrast: whole-tissue_NDC vs synaptosome_NDC # condition_variable: group	2	-3.17833	-12.4607	5.64558e-16	8.39267e-15	TRUE	HGNC:4249	GGPS1	9453	DOWN
O60264	SMARCA5	contrast: whole-tissue_NDC vs synaptosome_NDC # condition_variable: group	3	-2.25185	-12.428	5.92626e-16	8.77108e-15	TRUE	HGNC:11101	SMARCA5	8467	DOWN
Q9Y376	CAB39	contrast: whole-tissue_NDC vs synaptosome_NDC # condition_variable: group	16	-1.8293	-12.4279	5.92695e-16	8.77108e-15	TRUE	HGNC:20292	CAB39	51719	DOWN
O14618	CCS	contrast: whole-tissue_NDC vs synaptosome_NDC # condition_variable: group	4	-2.6933	-12.401	6.169e-16	9.10867e-15	TRUE	HGNC:1613	CCS	9973	DOWN
Q9Y5P6;Q9Y5P6-2	GMPPB	contrast: whole-tissue_NDC vs synaptosome_NDC # condition_variable: group	3	-2.79846	-12.3941	6.23244e-16	9.17262e-15	TRUE	HGNC:22932	GMPPB	29925	DOWN
Q9NTZ6	RBM12	contrast: whole-tissue_NDC vs synaptosome_NDC # condition_variable: group	3	-2.25701	-12.3932	6.24076e-16	9.17262e-15	TRUE	HGNC:9898	RBM12	10137	DOWN
P00568	AK1	contrast: whole-tissue_NDC vs synaptosome_NDC # condition_variable: group	12	-2.73533	-12.3918	6.25438e-16	9.17262e-15	TRUE	HGNC:361	AK1	203	DOWN
P53675;P53675-2;Q00610;Q00610-2	CLTCL1;CLTC	contrast: whole-tissue_NDC vs synaptosome_NDC # condition_variable: group	24	-2.59118	-12.3846	6.32194e-16	9.25097e-15	TRUE	HGNC:2093	CLTCL1	8218	DOWN
P31146	CORO1A	contrast: whole-tissue_NDC vs synaptosome_NDC # condition_variable: group	19	-2.57364	-12.3698	6.4627e-16	9.43583e-15	TRUE	HGNC:2252	CORO1A	11151	DOWN	CORO1A
Q09028;Q09028-3	RBBP4	contrast: whole-tissue_NDC vs synaptosome_NDC # condition_variable: group	5	-2.24774	-12.3645	6.51423e-16	9.48988e-15	TRUE	HGNC:9887	RBBP4	5928	DOWN
O43426-2	SYNJ1	contrast: whole-tissue_NDC vs synaptosome_NDC # condition_variable: group	51	-2.16264	-12.3485	6.67207e-16	9.69294e-15	TRUE	HGNC:11503	SYNJ1	8867	DOWN	SYNJ1
Q5VVQ6	YOD1	contrast: whole-tissue_NDC vs synaptosome_NDC # condition_variable: group	4	-2.37692	-12.3473	6.68325e-16	9.69294e-15	TRUE	HGNC:25035	YOD1	55432	DOWN
P25713	MT3	contrast: whole-tissue_NDC vs synaptosome_NDC # condition_variable: group	2	-6.50611	-12.2997	7.17713e-16	1.03862e-14	TRUE	HGNC:7408	MT3	4504	DOWN
Q9Y5S9	RBM8A	contrast: whole-tissue_NDC vs synaptosome_NDC # condition_variable: group	2	-2.76241	-12.295	7.22848e-16	1.04374e-14	TRUE	HGNC:9905	RBM8A	9939	DOWN
P23396	RPS3	contrast: whole-tissue_NDC vs synaptosome_NDC # condition_variable: group	20	-1.94916	-12.2777	7.41875e-16	1.06886e-14	TRUE	HGNC:10420	RPS3	6188	DOWN	RPS3
Q08209;Q08209-3	PPP3CA	contrast: whole-tissue_NDC vs synaptosome_NDC # condition_variable: group	12	-2.94342	-12.2627	7.58793e-16	1.09083e-14	TRUE	HGNC:9314	PPP3CA	5530	DOWN	PPP3CA
Q9BXW6	OSBPL1A	contrast: whole-tissue_NDC vs synaptosome_NDC # condition_variable: group	11	-2.66116	-12.257	7.65278e-16	1.09774e-14	TRUE	HGNC:16398	OSBPL1A	114876	DOWN
P62851	RPS25	contrast: whole-tissue_NDC vs synaptosome_NDC # condition_variable: group	4	-2.16191	-12.2536	7.69155e-16	1.10088e-14	TRUE	HGNC:10413	RPS25	6230	DOWN	RPS25
O95861	BPNT1	contrast: whole-tissue_NDC vs synaptosome_NDC # condition_variable: group	6	-3.2754	-12.2449	7.79367e-16	1.11112e-14	TRUE	HGNC:1096	BPNT1	10380	DOWN
Q9UIA9	XPO7	contrast: whole-tissue_NDC vs synaptosome_NDC # condition_variable: group	34	-2.17014	-12.2432	7.81403e-16	1.11112e-14	TRUE	HGNC:14108	XPO7	23039	DOWN
P54920	NAPA	contrast: whole-tissue_NDC vs synaptosome_NDC # condition_variable: group	23	-1.30198	-12.2161	8.13943e-16	1.15488e-14	TRUE	HGNC:7641	NAPA	8775	DOWN	NAPA
G9CGD6;G9CGD6-2	CNK3/IPCEF1	contrast: whole-tissue_NDC vs synaptosome_NDC # condition_variable: group	7	-2.21657	-12.2114	8.19761e-16	1.16062e-14	TRUE		CNK3/IPCEF1		DOWN
O00154	ACOT7	contrast: whole-tissue_NDC vs synaptosome_NDC # condition_variable: group	18	-2.87937	-12.1985	8.35818e-16	1.1808e-14	TRUE	HGNC:24157	ACOT7	11332	DOWN
Q00839	HNRNPU	contrast: whole-tissue_NDC vs synaptosome_NDC # condition_variable: group	11	-4.72681	-12.1852	8.52912e-16	1.20235e-14	TRUE	HGNC:5048	HNRNPU	3192	DOWN	HNRNPU
P52907	CAPZA1	contrast: whole-tissue_NDC vs synaptosome_NDC # condition_variable: group	9	-1.64495	-12.1767	8.63855e-16	1.21516e-14	TRUE	HGNC:1488	CAPZA1	829	DOWN
Q96IJ6	GMPPA	contrast: whole-tissue_NDC vs synaptosome_NDC # condition_variable: group	6	-2.43538	-12.1694	8.73491e-16	1.22607e-14	TRUE	HGNC:22923	GMPPA	29926	DOWN
P51178;P51178-2	PLCD1	contrast: whole-tissue_NDC vs synaptosome_NDC # condition_variable: group	18	-2.00219	-12.1392	9.14433e-16	1.28079e-14	TRUE	HGNC:9060	PLCD1	5333	DOWN
Q02818	NUCB1	contrast: whole-tissue_NDC vs synaptosome_NDC # condition_variable: group	16	-1.97021	-12.1191	9.42792e-16	1.31769e-14	TRUE	HGNC:8043	NUCB1	4924	DOWN
Q9Y266	NUDC	contrast: whole-tissue_NDC vs synaptosome_NDC # condition_variable: group	18	-2.5744	-12.1148	9.49016e-16	1.32356e-14	TRUE	HGNC:8045	NUDC	10726	DOWN
O43765	SGTA	contrast: whole-tissue_NDC vs synaptosome_NDC # condition_variable: group	8	-2.19671	-12.1078	9.59108e-16	1.33479e-14	TRUE	HGNC:10819	SGTA	6449	DOWN	SGTA
Q9UM19	HPCAL4	contrast: whole-tissue_NDC vs synaptosome_NDC # condition_variable: group	12	-1.85268	-12.0996	9.71225e-16	1.34879e-14	TRUE	HGNC:18212	HPCAL4	51440	DOWN
Q9BR01	SULT4A1	contrast: whole-tissue_NDC vs synaptosome_NDC # condition_variable: group	8	-2.37021	-12.0936	9.80096e-16	1.35822e-14	TRUE	HGNC:14903	SULT4A1	25830	DOWN
Q9NR46-2	SH3GLB2	contrast: whole-tissue_NDC vs synaptosome_NDC # condition_variable: group	17	-1.88303	-12.0846	9.9365e-16	1.36924e-14	TRUE	HGNC:10834	SH3GLB2	56904	DOWN	SH3GLB2
O00468;O00468-4;O00468-5;O00468-6	AGRN	contrast: whole-tissue_NDC vs synaptosome_NDC # condition_variable: group	14	-3.02942	-12.0856	9.92121e-16	1.36924e-14	TRUE	HGNC:329	AGRN	375790	DOWN	AGRN
Q9H2C0	GAN	contrast: whole-tissue_NDC vs synaptosome_NDC # condition_variable: group	7	-2.14626	-12.0842	9.9433e-16	1.36924e-14	TRUE	HGNC:4137	GAN	8139	DOWN
P54578	USP14	contrast: whole-tissue_NDC vs synaptosome_NDC # condition_variable: group	16	-3.02822	-12.0775	1.00452e-15	1.38037e-14	TRUE	HGNC:12612	USP14	9097	DOWN	USP14
P61201;P61201-2	COPS2	contrast: whole-tissue_NDC vs synaptosome_NDC # condition_variable: group	19	-2.23862	-12.0697	1.01661e-15	1.39114e-14	TRUE	HGNC:30747	COPS2	9318	DOWN
P06753-3;P06753-5	TPM3	contrast: whole-tissue_NDC vs synaptosome_NDC # condition_variable: group	5	-2.80435	-12.0587	1.03372e-15	1.41159e-14	TRUE	HGNC:12012	TPM3	7170	DOWN
O75369;O75369-2;O75369-8;O75369-9	FLNB	contrast: whole-tissue_NDC vs synaptosome_NDC # condition_variable: group	6	-2.83745	-12.0538	1.04156e-15	1.41934e-14	TRUE	HGNC:3755	FLNB	2317	DOWN
P28072	PSMB6	contrast: whole-tissue_NDC vs synaptosome_NDC # condition_variable: group	5	-2.84118	-12.0393	1.06488e-15	1.44811e-14	TRUE	HGNC:9543	PSMB6	5694	DOWN	PSMB6
P20936-4	RASA1	contrast: whole-tissue_NDC vs synaptosome_NDC # condition_variable: group	22	-1.89893	-12.0344	1.07292e-15	1.45602e-14	TRUE	HGNC:9871	RASA1	5921	DOWN
P35520;P35520-2	CBS	contrast: whole-tissue_NDC vs synaptosome_NDC # condition_variable: group	3	-2.65622	-12.0316	1.07748e-15	1.45752e-14	TRUE	HGNC:1550	CBS	875	DOWN
O60256	PRPSAP2	contrast: whole-tissue_NDC vs synaptosome_NDC # condition_variable: group	11	-2.40427	-12.031	1.07849e-15	1.45752e-14	TRUE	HGNC:9467	PRPSAP2	5636	DOWN
Q92890;Q92890-1	UFD1	contrast: whole-tissue_NDC vs synaptosome_NDC # condition_variable: group	7	-2.29945	-12.027	1.08517e-15	1.46352e-14	TRUE	HGNC:12520	UFD1	7353	DOWN
P21980	TGM2	contrast: whole-tissue_NDC vs synaptosome_NDC # condition_variable: group	2	-4.4259	-12.0186	1.09912e-15	1.47929e-14	TRUE	HGNC:11778	TGM2	7052	DOWN
P07311	ACYP1	contrast: whole-tissue_NDC vs synaptosome_NDC # condition_variable: group	4	-3.12981	-12.0125	1.10955e-15	1.49025e-14	TRUE	HGNC:179	ACYP1	97	DOWN
P09497	CLTB	contrast: whole-tissue_NDC vs synaptosome_NDC # condition_variable: group	10	-2.87699	-12.0077	1.11766e-15	1.49808e-14	TRUE	HGNC:2091	CLTB	1212	DOWN	CLTB
Q96RU3;Q96RU3-2;Q96RU3-3;Q96RU3-5	FNBP1	contrast: whole-tissue_NDC vs synaptosome_NDC # condition_variable: group	9	-1.64968	-11.9909	1.14695e-15	1.53419e-14	TRUE	HGNC:17069	FNBP1	23048	DOWN
O60641;O60641-4	SNAP91	contrast: whole-tissue_NDC vs synaptosome_NDC # condition_variable: group	19	-2.70039	-11.9808	1.16485e-15	1.55496e-14	TRUE	HGNC:14986	SNAP91	9892	DOWN	SNAP91
O43143	DHX15	contrast: whole-tissue_NDC vs synaptosome_NDC # condition_variable: group	5	-3.20155	-11.9639	1.19547e-15	1.58984e-14	TRUE	HGNC:2738	DHX15	1665	DOWN
P61758	VBP1	contrast: whole-tissue_NDC vs synaptosome_NDC # condition_variable: group	9	-1.90083	-11.9637	1.19584e-15	1.58984e-14	TRUE	HGNC:12662	VBP1	7411	DOWN
Q9BXS5;Q9BXS5-2	AP1M1	contrast: whole-tissue_NDC vs synaptosome_NDC # condition_variable: group	12	-1.71025	-11.9586	1.20531e-15	1.59917e-14	TRUE	HGNC:13667	AP1M1	8907	DOWN	AP1M1
Q9NX46	ADPRS	contrast: whole-tissue_NDC vs synaptosome_NDC # condition_variable: group	5	-2.91014	-11.956	1.21013e-15	1.60231e-14	TRUE	HGNC:21304	ADPRS	54936	DOWN
Q96AE4;Q96AE4-2	FUBP1	contrast: whole-tissue_NDC vs synaptosome_NDC # condition_variable: group	11	-2.93717	-11.9448	1.23124e-15	1.62697e-14	TRUE	HGNC:4004	FUBP1	8880	DOWN	FUBP1
P50579	METAP2	contrast: whole-tissue_NDC vs synaptosome_NDC # condition_variable: group	3	-3.17905	-11.9413	1.23798e-15	1.63259e-14	TRUE	HGNC:16672	METAP2	10988	DOWN
Q92879-4	CELF1	contrast: whole-tissue_NDC vs synaptosome_NDC # condition_variable: group	7	-1.71371	-11.9295	1.26058e-15	1.65905e-14	TRUE	HGNC:2549	CELF1	10658	DOWN
O75821	EIF3G	contrast: whole-tissue_NDC vs synaptosome_NDC # condition_variable: group	8	-1.89863	-11.9158	1.2877e-15	1.69133e-14	TRUE	HGNC:3274	EIF3G	8666	DOWN
Q9Y6X4	FAM169A	contrast: whole-tissue_NDC vs synaptosome_NDC # condition_variable: group	2	-4.02899	-13.2591	1.29153e-15	1.69297e-14	TRUE	HGNC:29138	FAM169A	26049	DOWN
Q96CN7	ISOC1	contrast: whole-tissue_NDC vs synaptosome_NDC # condition_variable: group	6	-2.91558	-11.888	1.34423e-15	1.75852e-14	TRUE	HGNC:24254	ISOC1	51015	DOWN
O60502	OGA	contrast: whole-tissue_NDC vs synaptosome_NDC # condition_variable: group	23	-1.99835	-11.8847	1.35118e-15	1.76408e-14	TRUE	HGNC:7056	OGA	10724	DOWN
Q6PUV4	CPLX2	contrast: whole-tissue_NDC vs synaptosome_NDC # condition_variable: group	8	-3.02533	-11.8791	1.36292e-15	1.77587e-14	TRUE	HGNC:2310	CPLX2	10814	DOWN	CPLX2
Q14240;Q14240-2	EIF4A2	contrast: whole-tissue_NDC vs synaptosome_NDC # condition_variable: group	11	-2.13303	-11.8768	1.36779e-15	1.77867e-14	TRUE	HGNC:3284	EIF4A2	1974	DOWN
P09496;P09496-2;P09496-3	CLTA	contrast: whole-tissue_NDC vs synaptosome_NDC # condition_variable: group	9	-2.66047	-11.8732	1.3753e-15	1.78489e-14	TRUE	HGNC:2090	CLTA	1211	DOWN	CLTA
P28070	PSMB4	contrast: whole-tissue_NDC vs synaptosome_NDC # condition_variable: group	7	-2.73659	-11.8424	1.44269e-15	1.86864e-14	TRUE	HGNC:9541	PSMB4	5692	DOWN	PSMB4
Q9UKG1	APPL1	contrast: whole-tissue_NDC vs synaptosome_NDC # condition_variable: group	20	-2.12025	-11.83	1.47085e-15	1.90135e-14	TRUE	HGNC:24035	APPL1	26060	DOWN	APPL1
Q92688;Q92688-2	ANP32B	contrast: whole-tissue_NDC vs synaptosome_NDC # condition_variable: group	4	-2.05083	-11.8137	1.50865e-15	1.94637e-14	TRUE	HGNC:16677	ANP32B	10541	DOWN
Q9BQI0;Q9BQI0-2;Q9BQI0-3	AIF1L	contrast: whole-tissue_NDC vs synaptosome_NDC # condition_variable: group	2	-2.72581	-11.8048	1.52982e-15	1.96979e-14	TRUE	HGNC:28904	AIF1L	83543	DOWN
P62277	RPS13	contrast: whole-tissue_NDC vs synaptosome_NDC # condition_variable: group	6	-1.8907	-11.8001	1.54086e-15	1.98011e-14	TRUE	HGNC:10386	RPS13	6207	DOWN	RPS13
Q07812;Q07812-2;Q07812-8	BAX	contrast: whole-tissue_NDC vs synaptosome_NDC # condition_variable: group	5	-1.85033	-11.794	1.55571e-15	1.99527e-14	TRUE	HGNC:959	BAX	581	DOWN
Q14847	LASP1	contrast: whole-tissue_NDC vs synaptosome_NDC # condition_variable: group	11	-3.06507	-11.7918	1.56109e-15	1.99826e-14	TRUE	HGNC:6513	LASP1	3927	DOWN	LASP1
Q9NVD7	PARVA	contrast: whole-tissue_NDC vs synaptosome_NDC # condition_variable: group	5	-2.37433	-11.7821	1.585e-15	2.02489e-14	TRUE	HGNC:14652	PARVA	55742	DOWN
O43414;O43414-2;O43414-3	ERI3	contrast: whole-tissue_NDC vs synaptosome_NDC # condition_variable: group	7	-2.13174	-11.7803	1.58924e-15	2.02636e-14	TRUE	HGNC:17276	ERI3	79033	DOWN
Q9P2T1;Q9P2T1-2	GMPR2	contrast: whole-tissue_NDC vs synaptosome_NDC # condition_variable: group	6	-2.90416	-11.777	1.59757e-15	2.03302e-14	TRUE	HGNC:4377	GMPR2	51292	DOWN
P62263	RPS14	contrast: whole-tissue_NDC vs synaptosome_NDC # condition_variable: group	3	-2.47305	-11.7738	1.60547e-15	2.03911e-14	TRUE	HGNC:10387	RPS14	6208	DOWN	RPS14
P07741	APRT	contrast: whole-tissue_NDC vs synaptosome_NDC # condition_variable: group	3	-3.32801	-11.7652	1.62734e-15	2.06287e-14	TRUE	HGNC:626	APRT	353	DOWN
P35754	GLRX	contrast: whole-tissue_NDC vs synaptosome_NDC # condition_variable: group	2	-3.83807	-11.7525	1.66004e-15	2.10025e-14	TRUE	HGNC:4330	GLRX	2745	DOWN
P49418	AMPH	contrast: whole-tissue_NDC vs synaptosome_NDC # condition_variable: group	30	-2.14342	-11.7501	1.66634e-15	2.10416e-14	TRUE	HGNC:471	AMPH	273	DOWN	AMPH
O75153	CLUH	contrast: whole-tissue_NDC vs synaptosome_NDC # condition_variable: group	12	-2.23239	-11.7318	1.71468e-15	2.15687e-14	TRUE	HGNC:29094	CLUH	23277	DOWN
P02768	ALB	contrast: whole-tissue_NDC vs synaptosome_NDC # condition_variable: group	26	-5.30816	-11.7228	1.73918e-15	2.18349e-14	TRUE	HGNC:399	ALB	213	DOWN
P28161	GSTM2	contrast: whole-tissue_NDC vs synaptosome_NDC # condition_variable: group	6	-4.5541	-11.7181	1.75205e-15	2.19543e-14	TRUE	HGNC:4634	GSTM2	2946	DOWN
Q9UBQ7	GRHPR	contrast: whole-tissue_NDC vs synaptosome_NDC # condition_variable: group	13	-2.99645	-11.6835	1.84973e-15	2.30898e-14	TRUE	HGNC:4570	GRHPR	9380	DOWN
O14737	PDCD5	contrast: whole-tissue_NDC vs synaptosome_NDC # condition_variable: group	5	-3.19424	-11.6775	1.86733e-15	2.32652e-14	TRUE	HGNC:8764	PDCD5	9141	DOWN
P46777	RPL5	contrast: whole-tissue_NDC vs synaptosome_NDC # condition_variable: group	11	-1.85765	-11.6728	1.88122e-15	2.33936e-14	TRUE	HGNC:10360	RPL5	6125	DOWN	RPL5
Q99873;Q99873-2;Q99873-3	PRMT1	contrast: whole-tissue_NDC vs synaptosome_NDC # condition_variable: group	13	-2.1097	-11.6682	1.89486e-15	2.35186e-14	TRUE	HGNC:5187	PRMT1	3276	DOWN
P22681	CBL	contrast: whole-tissue_NDC vs synaptosome_NDC # condition_variable: group	10	-1.74581	-11.6654	1.90332e-15	2.35788e-14	TRUE	HGNC:1541	CBL	867	DOWN
O75891;O75891-3	ALDH1L1	contrast: whole-tissue_NDC vs synaptosome_NDC # condition_variable: group	35	-2.87601	-11.663	1.91059e-15	2.36242e-14	TRUE	HGNC:3978	ALDH1L1	10840	DOWN
P49356	FNTB	contrast: whole-tissue_NDC vs synaptosome_NDC # condition_variable: group	5	-1.78887	-11.6591	1.92227e-15	2.37237e-14	TRUE	HGNC:3785	FNTB	2342	DOWN
Q8N6N7	ACBD7	contrast: whole-tissue_NDC vs synaptosome_NDC # condition_variable: group	3	-4.47936	-11.6535	1.93947e-15	2.38761e-14	TRUE	HGNC:17715	ACBD7	414149	DOWN
P49354	FNTA	contrast: whole-tissue_NDC vs synaptosome_NDC # condition_variable: group	8	-2.12383	-11.6325	2.00486e-15	2.46037e-14	TRUE	HGNC:3782	FNTA	2339	DOWN
P67936	TPM4	contrast: whole-tissue_NDC vs synaptosome_NDC # condition_variable: group	5	-2.8938	-11.6269	2.02255e-15	2.47743e-14	TRUE	HGNC:12013	TPM4	7171	DOWN
Q05682	CALD1	contrast: whole-tissue_NDC vs synaptosome_NDC # condition_variable: group	11	-3.11349	-11.6134	2.06631e-15	2.5263e-14	TRUE	HGNC:1441	CALD1	800	DOWN	CALD1
Q16143	SNCB	contrast: whole-tissue_NDC vs synaptosome_NDC # condition_variable: group	6	-3.75857	-11.5999	2.11093e-15	2.57124e-14	TRUE	HGNC:11140	SNCB	6620	DOWN	SNCB
Q9BYV8	CEP41	contrast: whole-tissue_NDC vs synaptosome_NDC # condition_variable: group	5	-2.28851	-11.6003	2.10961e-15	2.57124e-14	TRUE	HGNC:12370	CEP41	95681	DOWN
Q9UNW9	NOVA2	contrast: whole-tissue_NDC vs synaptosome_NDC # condition_variable: group	6	-2.07104	-11.5959	2.12435e-15	2.58278e-14	TRUE	HGNC:7887	NOVA2	4858	DOWN
P49758;P49758-10;P49758-11;P49758-13;P49758-14;P49758-15;P49758-16;P49758-2;P49758-3;P49758-5;P49758-6;P49758-7;P49758-8;P49758-9	RGS6	contrast: whole-tissue_NDC vs synaptosome_NDC # condition_variable: group	14	-1.59414	-11.5813	2.17419e-15	2.63848e-14	TRUE	HGNC:10002	RGS6	9628	DOWN
P46976;P46976-2	GYG1	contrast: whole-tissue_NDC vs synaptosome_NDC # condition_variable: group	5	-3.28018	-11.5278	2.36743e-15	2.85708e-14	TRUE	HGNC:4699	GYG1	2992	DOWN
Q99733;Q99733-2	NAP1L4	contrast: whole-tissue_NDC vs synaptosome_NDC # condition_variable: group	9	-1.59034	-11.5131	2.42347e-15	2.91933e-14	TRUE	HGNC:7640	NAP1L4	4676	DOWN
P0DMV8;P0DMV9;P34931	HSPA1A;HSPA1B;HSPA1L	contrast: whole-tissue_NDC vs synaptosome_NDC # condition_variable: group	8	-2.01838	-11.5101	2.43523e-15	2.9281e-14	TRUE	HGNC:5232	HSPA1A	3303	DOWN
O00148-2;Q13838;Q13838-2	DDX39A;DDX39B	contrast: whole-tissue_NDC vs synaptosome_NDC # condition_variable: group	6	-2.61022	-11.4972	2.48566e-15	2.98324e-14	TRUE	HGNC:17821	DDX39A	10212	DOWN
P49419-2	ALDH7A1	contrast: whole-tissue_NDC vs synaptosome_NDC # condition_variable: group	29	-2.32324	-11.495	2.49468e-15	2.98859e-14	TRUE	HGNC:877	ALDH7A1	501	DOWN
Q9NYF8;Q9NYF8-2	BCLAF1	contrast: whole-tissue_NDC vs synaptosome_NDC # condition_variable: group	2	-4.06833	-12.7681	2.50251e-15	2.99248e-14	TRUE	HGNC:16863	BCLAF1	9774	DOWN
P18621;P18621-3	RPL17	contrast: whole-tissue_NDC vs synaptosome_NDC # condition_variable: group	7	-1.93493	-11.4891	2.51828e-15	3.00585e-14	TRUE	HGNC:10307	RPL17	6139	DOWN	RPL17
Q5JVS0	HABP4	contrast: whole-tissue_NDC vs synaptosome_NDC # condition_variable: group	6	-1.98427	-11.4819	2.54722e-15	3.02934e-14	TRUE	HGNC:17062	HABP4	22927	DOWN	HABP4
Q9Y285	FARSA	contrast: whole-tissue_NDC vs synaptosome_NDC # condition_variable: group	17	-1.82395	-11.4775	2.56514e-15	3.04297e-14	TRUE	HGNC:3592	FARSA	2193	DOWN
Q15046;Q15046-2	KARS1	contrast: whole-tissue_NDC vs synaptosome_NDC # condition_variable: group	22	-1.3013	-11.4769	2.56799e-15	3.04297e-14	TRUE	HGNC:6215	KARS1	3735	DOWN
Q8N1F7	NUP93	contrast: whole-tissue_NDC vs synaptosome_NDC # condition_variable: group	18	-1.40002	-11.4641	2.62107e-15	3.10025e-14	TRUE	HGNC:28958	NUP93	9688	DOWN
P61960	UFM1	contrast: whole-tissue_NDC vs synaptosome_NDC # condition_variable: group	2	-3.30575	-11.4284	2.77529e-15	3.27674e-14	TRUE	HGNC:20597	UFM1	51569	DOWN
P56537	EIF6	contrast: whole-tissue_NDC vs synaptosome_NDC # condition_variable: group	5	-1.99198	-11.4248	2.79152e-15	3.28997e-14	TRUE	HGNC:6159	EIF6	3692	DOWN	EIF6
P07858	CTSB	contrast: whole-tissue_NDC vs synaptosome_NDC # condition_variable: group	8	-3.1299	-11.393	2.93831e-15	3.45674e-14	TRUE	HGNC:2527	CTSB	1508	DOWN
P04040	CAT	contrast: whole-tissue_NDC vs synaptosome_NDC # condition_variable: group	19	-2.34259	-11.3898	2.95343e-15	3.46829e-14	TRUE	HGNC:1516	CAT	847	DOWN
Q9Y6Y8	SEC23IP	contrast: whole-tissue_NDC vs synaptosome_NDC # condition_variable: group	13	-1.47282	-11.3857	2.9732e-15	3.48525e-14	TRUE	HGNC:17018	SEC23IP	11196	DOWN
O75475	PSIP1	contrast: whole-tissue_NDC vs synaptosome_NDC # condition_variable: group	4	-3.62352	-11.3834	2.98394e-15	3.49159e-14	TRUE	HGNC:9527	PSIP1	11168	DOWN
Q9HB71	CACYBP	contrast: whole-tissue_NDC vs synaptosome_NDC # condition_variable: group	15	-1.69067	-11.3692	3.05301e-15	3.56602e-14	TRUE	HGNC:30423	CACYBP	27101	DOWN
Q9HBL0	TNS1	contrast: whole-tissue_NDC vs synaptosome_NDC # condition_variable: group	17	-2.19945	-11.3641	3.07861e-15	3.58952e-14	TRUE	HGNC:11973	TNS1	7145	DOWN
P06454;P06454-2	PTMA	contrast: whole-tissue_NDC vs synaptosome_NDC # condition_variable: group	5	-2.58121	-11.361	3.094e-15	3.60104e-14	TRUE	HGNC:9623	PTMA	5757	DOWN
O95218;O95218-2	ZRANB2	contrast: whole-tissue_NDC vs synaptosome_NDC # condition_variable: group	6	-2.40249	-11.3593	3.10265e-15	3.6047e-14	TRUE	HGNC:13058	ZRANB2	9406	DOWN
P14868	DARS1	contrast: whole-tissue_NDC vs synaptosome_NDC # condition_variable: group	30	-1.82918	-11.3514	3.14237e-15	3.64437e-14	TRUE	HGNC:2678	DARS1	1615	DOWN
P46060	RANGAP1	contrast: whole-tissue_NDC vs synaptosome_NDC # condition_variable: group	21	-1.40571	-11.3427	3.18705e-15	3.68312e-14	TRUE	HGNC:9854	RANGAP1	5905	DOWN
P62899	RPL31	contrast: whole-tissue_NDC vs synaptosome_NDC # condition_variable: group	5	-1.79741	-11.3372	3.21537e-15	3.70449e-14	TRUE	HGNC:10334	RPL31	6160	DOWN	RPL31
P07900;P07900-2	HSP90AA1	contrast: whole-tissue_NDC vs synaptosome_NDC # condition_variable: group	25	-2.4827	-11.3365	3.21874e-15	3.70449e-14	TRUE	HGNC:5253	HSP90AA1	3320	DOWN	HSP90AA1
P30740	SERPINB1	contrast: whole-tissue_NDC vs synaptosome_NDC # condition_variable: group	5	-3.47483	-11.3358	3.22253e-15	3.70449e-14	TRUE	HGNC:3311	SERPINB1	1992	DOWN
P15104	GLUL	contrast: whole-tissue_NDC vs synaptosome_NDC # condition_variable: group	16	-3.21946	-11.3192	3.31065e-15	3.79912e-14	TRUE	HGNC:4341	GLUL	2752	DOWN
O60888;O60888-2;O60888-3	CUTA	contrast: whole-tissue_NDC vs synaptosome_NDC # condition_variable: group	3	-3.06732	-11.3174	3.32022e-15	3.80342e-14	TRUE	HGNC:21101	CUTA	51596	DOWN
P14735	IDE	contrast: whole-tissue_NDC vs synaptosome_NDC # condition_variable: group	8	-1.69978	-11.3114	3.35284e-15	3.83407e-14	TRUE	HGNC:5381	IDE	3416	DOWN
A2RTX5	TARS3	contrast: whole-tissue_NDC vs synaptosome_NDC # condition_variable: group	15	-1.53395	-11.302	3.40438e-15	3.87799e-14	TRUE	HGNC:24728	TARS3	123283	DOWN
P34949	MPI	contrast: whole-tissue_NDC vs synaptosome_NDC # condition_variable: group	8	-4.11327	-11.3016	3.40632e-15	3.87799e-14	TRUE	HGNC:7216	MPI	4351	DOWN
Q9UHV9	PFDN2	contrast: whole-tissue_NDC vs synaptosome_NDC # condition_variable: group	6	-2.13752	-11.3011	3.40902e-15	3.87799e-14	TRUE	HGNC:8867	PFDN2	5202	DOWN
Q13363;Q13363-2	CTBP1	contrast: whole-tissue_NDC vs synaptosome_NDC # condition_variable: group	9	-3.31513	-11.2863	3.49208e-15	3.9587e-14	TRUE	HGNC:2494	CTBP1	1487	DOWN	CTBP1
Q9UK99;Q9UK99-2	FBXO3	contrast: whole-tissue_NDC vs synaptosome_NDC # condition_variable: group	3	-2.20392	-11.2874	3.48607e-15	3.9587e-14	TRUE	HGNC:13582	FBXO3	26273	DOWN
P53365	ARFIP2	contrast: whole-tissue_NDC vs synaptosome_NDC # condition_variable: group	8	-1.61753	-11.28	3.52792e-15	3.98551e-14	TRUE	HGNC:17160	ARFIP2	23647	DOWN
P51688	SGSH	contrast: whole-tissue_NDC vs synaptosome_NDC # condition_variable: group	3	-2.30444	-11.2729	3.56936e-15	4.02538e-14	TRUE	HGNC:10818	SGSH	6448	DOWN
O76054	SEC14L2	contrast: whole-tissue_NDC vs synaptosome_NDC # condition_variable: group	10	-2.36227	-11.2712	3.57872e-15	4.02898e-14	TRUE	HGNC:10699	SEC14L2	23541	DOWN
Q96SZ5	ADO	contrast: whole-tissue_NDC vs synaptosome_NDC # condition_variable: group	3	-2.88749	-11.2588	3.65217e-15	4.10462e-14	TRUE	HGNC:23506	ADO	84890	DOWN
A1Z1Q3;A1Z1Q3-1	MACROD2	contrast: whole-tissue_NDC vs synaptosome_NDC # condition_variable: group	3	-2.88458	-11.2569	3.66305e-15	4.10978e-14	TRUE	HGNC:16126	MACROD2	140733	DOWN
Q9UBR2	CTSZ	contrast: whole-tissue_NDC vs synaptosome_NDC # condition_variable: group	2	-3.06014	-11.2499	3.70523e-15	4.14999e-14	TRUE	HGNC:2547	CTSZ	1522	DOWN
Q9NZB2;Q9NZB2-6	FAM120A	contrast: whole-tissue_NDC vs synaptosome_NDC # condition_variable: group	27	-1.40926	-11.2459	3.72945e-15	4.16997e-14	TRUE	HGNC:13247	FAM120A	23196	DOWN
P11142	HSPA8	contrast: whole-tissue_NDC vs synaptosome_NDC # condition_variable: group	8	-1.81059	-11.2405	3.76283e-15	4.20012e-14	TRUE	HGNC:5241	HSPA8	3312	DOWN	HSPA8
P21399	ACO1	contrast: whole-tissue_NDC vs synaptosome_NDC # condition_variable: group	12	-3.47005	-11.2317	3.8168e-15	4.25309e-14	TRUE	HGNC:117	ACO1	48	DOWN
O43148;O43148-2	RNMT	contrast: whole-tissue_NDC vs synaptosome_NDC # condition_variable: group	5	-2.51701	-11.2304	3.82522e-15	4.25524e-14	TRUE	HGNC:10075	RNMT	8731	DOWN
P28066	PSMA5	contrast: whole-tissue_NDC vs synaptosome_NDC # condition_variable: group	10	-1.93611	-11.2277	3.84235e-15	4.26472e-14	TRUE	HGNC:9534	PSMA5	5686	DOWN	PSMA5
Q9NSD9	FARSB	contrast: whole-tissue_NDC vs synaptosome_NDC # condition_variable: group	24	-1.766	-11.227	3.84679e-15	4.26472e-14	TRUE	HGNC:17800	FARSB	10056	DOWN
Q9NR45	NANS	contrast: whole-tissue_NDC vs synaptosome_NDC # condition_variable: group	5	-3.16799	-11.2234	3.86933e-15	4.28245e-14	TRUE	HGNC:19237	NANS	54187	DOWN
P24666;P24666-2	ACP1	contrast: whole-tissue_NDC vs synaptosome_NDC # condition_variable: group	2	-3.98453	-11.2095	3.95832e-15	4.37354e-14	TRUE	HGNC:122	ACP1	52	DOWN
P42677	RPS27	contrast: whole-tissue_NDC vs synaptosome_NDC # condition_variable: group	3	-1.98829	-11.1905	4.08318e-15	4.50389e-14	TRUE	HGNC:10416	RPS27	6232	DOWN	RPS27
Q99436	PSMB7	contrast: whole-tissue_NDC vs synaptosome_NDC # condition_variable: group	4	-2.7364	-11.1742	4.19409e-15	4.61844e-14	TRUE	HGNC:9544	PSMB7	5695	DOWN	PSMB7
Q9UJC5	SH3BGRL2	contrast: whole-tissue_NDC vs synaptosome_NDC # condition_variable: group	7	-2.20586	-11.1724	4.206e-15	4.62377e-14	TRUE	HGNC:15567	SH3BGRL2	83699	DOWN
P60891	PRPS1	contrast: whole-tissue_NDC vs synaptosome_NDC # condition_variable: group	8	-2.7079	-11.1609	4.28616e-15	4.70399e-14	TRUE	HGNC:9462	PRPS1	5631	DOWN
Q99598	TSNAX	contrast: whole-tissue_NDC vs synaptosome_NDC # condition_variable: group	4	-2.57131	-11.1558	4.32235e-15	4.73576e-14	TRUE	HGNC:12380	TSNAX	7257	DOWN
P55769	SNU13	contrast: whole-tissue_NDC vs synaptosome_NDC # condition_variable: group	3	-2.4177	-11.1446	4.40286e-15	4.8159e-14	TRUE	HGNC:7819	SNU13	4809	DOWN
A0A0A0MRX1	ELAVL2	contrast: whole-tissue_NDC vs synaptosome_NDC # condition_variable: group	13	-2.315	-11.1383	4.44903e-15	4.83407e-14	TRUE	HGNC:3313	ELAVL2	1993	DOWN	ELAVL2
P49902	NT5C2	contrast: whole-tissue_NDC vs synaptosome_NDC # condition_variable: group	7	-2.78374	-11.1411	4.42853e-15	4.83407e-14	TRUE	HGNC:8022	NT5C2	22978	DOWN
Q7KZF4	SND1	contrast: whole-tissue_NDC vs synaptosome_NDC # condition_variable: group	36	-1.43305	-11.1397	4.43843e-15	4.83407e-14	TRUE	HGNC:30646	SND1	27044	DOWN
O60547;O60547-2	GMDS	contrast: whole-tissue_NDC vs synaptosome_NDC # condition_variable: group	3	-3.39701	-11.1387	4.44543e-15	4.83407e-14	TRUE	HGNC:4369	GMDS	2762	DOWN
Q02543	RPL18A	contrast: whole-tissue_NDC vs synaptosome_NDC # condition_variable: group	7	-2.15049	-11.1235	4.55858e-15	4.94489e-14	TRUE	HGNC:10311	RPL18A	6142	DOWN	RPL18A
Q7Z6G3	NECAB2	contrast: whole-tissue_NDC vs synaptosome_NDC # condition_variable: group	13	-1.74703	-11.1119	4.6466e-15	5.03202e-14	TRUE	HGNC:23746	NECAB2	54550	DOWN	NECAB2
P47756-1	CAPZB	contrast: whole-tissue_NDC vs synaptosome_NDC # condition_variable: group	18	-1.70008	-11.0946	4.78085e-15	5.16884e-14	TRUE	HGNC:1491	CAPZB	832	DOWN	CAPZB
Q8WUM0	NUP133	contrast: whole-tissue_NDC vs synaptosome_NDC # condition_variable: group	2	-2.31225	-11.0885	4.82915e-15	5.20386e-14	TRUE	HGNC:18016	NUP133	55746	DOWN
P53621;P53621-2	COPA	contrast: whole-tissue_NDC vs synaptosome_NDC # condition_variable: group	46	-1.13233	-11.0757	4.93252e-15	5.30651e-14	TRUE	HGNC:2230	COPA	1314	DOWN
Q9H0W9;Q9H0W9-2	C11ORF54	contrast: whole-tissue_NDC vs synaptosome_NDC # condition_variable: group	2	-4.17248	-11.0673	5.00208e-15	5.37252e-14	TRUE	HGNC:30204	C11ORF54	28970	DOWN
P62829	RPL23	contrast: whole-tissue_NDC vs synaptosome_NDC # condition_variable: group	6	-1.82877	-11.0632	5.03591e-15	5.3966e-14	TRUE	HGNC:10316	RPL23	9349	DOWN	RPL23
Q9NQ66	PLCB1	contrast: whole-tissue_NDC vs synaptosome_NDC # condition_variable: group	53	-2.27218	-11.0626	5.04101e-15	5.3966e-14	TRUE	HGNC:15917	PLCB1	23236	DOWN	PLCB1
P62244	RPS15A	contrast: whole-tissue_NDC vs synaptosome_NDC # condition_variable: group	7	-1.85981	-11.0471	5.172e-15	5.52778e-14	TRUE	HGNC:10389	RPS15A	6210	DOWN	RPS15A
O95208	EPN2	contrast: whole-tissue_NDC vs synaptosome_NDC # condition_variable: group	4	-1.93184	-11.0461	5.18047e-15	5.52781e-14	TRUE	HGNC:18639	EPN2	22905	DOWN	EPN2
Q15417	CNN3	contrast: whole-tissue_NDC vs synaptosome_NDC # condition_variable: group	7	-2.44602	-11.0443	5.19627e-15	5.53564e-14	TRUE	HGNC:2157	CNN3	1266	DOWN	CNN3
Q8NFU3	TSTD1	contrast: whole-tissue_NDC vs synaptosome_NDC # condition_variable: group	4	-2.39649	-11.0352	5.27498e-15	5.61034e-14	TRUE	HGNC:35410	TSTD1	100131187	DOWN
Q13610	PWP1	contrast: whole-tissue_NDC vs synaptosome_NDC # condition_variable: group	3	-1.93048	-11.0314	5.30913e-15	5.63751e-14	TRUE	HGNC:17015	PWP1	11137	DOWN
Q8NFW8	CMAS	contrast: whole-tissue_NDC vs synaptosome_NDC # condition_variable: group	11	-2.74614	-11.0023	5.572e-15	5.90704e-14	TRUE	HGNC:18290	CMAS	55907	DOWN
Q562R1	ACTBL2	contrast: whole-tissue_NDC vs synaptosome_NDC # condition_variable: group	15	-1.68429	-10.9899	5.6884e-15	6.00531e-14	TRUE	HGNC:17780	ACTBL2	345651	DOWN	ACTBL2
Q96S90	LYSMD1	contrast: whole-tissue_NDC vs synaptosome_NDC # condition_variable: group	6	-2.04686	-10.9899	5.68845e-15	6.00531e-14	TRUE	HGNC:32070	LYSMD1	388695	DOWN
Q99627	COPS8	contrast: whole-tissue_NDC vs synaptosome_NDC # condition_variable: group	4	-2.34104	-10.9895	5.69224e-15	6.00531e-14	TRUE	HGNC:24335	COPS8	10920	DOWN
P62310	LSM3	contrast: whole-tissue_NDC vs synaptosome_NDC # condition_variable: group	2	-2.69729	-10.9784	5.79807e-15	6.10711e-14	TRUE	HGNC:17874	LSM3	27258	DOWN
Q99536	VAT1	contrast: whole-tissue_NDC vs synaptosome_NDC # condition_variable: group	18	-2.63539	-10.9724	5.85689e-15	6.15915e-14	TRUE	HGNC:16919	VAT1	10493	DOWN
Q9BR76	CORO1B	contrast: whole-tissue_NDC vs synaptosome_NDC # condition_variable: group	11	-2.53484	-10.9675	5.9047e-15	6.19946e-14	TRUE	HGNC:2253	CORO1B	57175	DOWN	CORO1B
Q15631	TSN	contrast: whole-tissue_NDC vs synaptosome_NDC # condition_variable: group	8	-2.84687	-10.9634	5.94527e-15	6.23206e-14	TRUE	HGNC:12379	TSN	7247	DOWN
P50914	RPL14	contrast: whole-tissue_NDC vs synaptosome_NDC # condition_variable: group	4	-2.16702	-10.9382	6.20161e-15	6.47999e-14	TRUE	HGNC:10305	RPL14	9045	DOWN	RPL14
P06396;P06396-2;P06396-3	GSN	contrast: whole-tissue_NDC vs synaptosome_NDC # condition_variable: group	27	-2.41977	-10.9207	6.38525e-15	6.66123e-14	TRUE	HGNC:4620	GSN	2934	DOWN
Q9C0I1	MTMR12	contrast: whole-tissue_NDC vs synaptosome_NDC # condition_variable: group	9	-1.9831	-10.9154	6.44288e-15	6.71065e-14	TRUE	HGNC:18191	MTMR12	54545	DOWN
P01034	CST3	contrast: whole-tissue_NDC vs synaptosome_NDC # condition_variable: group	5	-2.20202	-10.8972	6.64278e-15	6.90654e-14	TRUE	HGNC:2475	CST3	1471	DOWN
Q96FC7	PHYHIPL	contrast: whole-tissue_NDC vs synaptosome_NDC # condition_variable: group	10	-3.32702	-10.8963	6.65207e-15	6.90654e-14	TRUE	HGNC:29378	PHYHIPL	84457	DOWN
Q9Y3C8	UFC1	contrast: whole-tissue_NDC vs synaptosome_NDC # condition_variable: group	3	-2.31805	-10.8905	6.71748e-15	6.9634e-14	TRUE	HGNC:26941	UFC1	51506	DOWN
Q969Q0	RPL36AL	contrast: whole-tissue_NDC vs synaptosome_NDC # condition_variable: group	2	-3.11479	-10.8697	6.95731e-15	7.2006e-14	TRUE	HGNC:10346	RPL36AL	6166	DOWN	RPL36AL
Q13630	GFUS	contrast: whole-tissue_NDC vs synaptosome_NDC # condition_variable: group	8	-2.71009	-10.8616	7.05255e-15	7.28764e-14	TRUE	HGNC:12390	GFUS	7264	DOWN
P09234	SNRPC	contrast: whole-tissue_NDC vs synaptosome_NDC # condition_variable: group	2	-2.52174	-10.8602	7.06938e-15	7.2935e-14	TRUE	HGNC:11157	SNRPC	6631	DOWN
Q7Z7L7	ZER1	contrast: whole-tissue_NDC vs synaptosome_NDC # condition_variable: group	8	-1.87202	-10.8505	7.1857e-15	7.40184e-14	TRUE	HGNC:30960	ZER1	10444	DOWN
O60936;O60936-1;O60936-3	NOL3	contrast: whole-tissue_NDC vs synaptosome_NDC # condition_variable: group	2	-2.6692	-10.8395	7.31972e-15	7.51621e-14	TRUE	HGNC:7869	NOL3	8996	DOWN
O60925	PFDN1	contrast: whole-tissue_NDC vs synaptosome_NDC # condition_variable: group	4	-1.89065	-10.8379	7.33963e-15	7.52484e-14	TRUE	HGNC:8866	PFDN1	5201	DOWN
P36955	SERPINF1	contrast: whole-tissue_NDC vs synaptosome_NDC # condition_variable: group	6	-2.11754	-10.8235	7.52021e-15	7.69791e-14	TRUE	HGNC:8824	SERPINF1	5176	DOWN
Q7L1Q6;Q7L1Q6-3;Q7L1Q6-4	BZW1	contrast: whole-tissue_NDC vs synaptosome_NDC # condition_variable: group	7	-1.76147	-10.7764	8.14586e-15	8.32532e-14	TRUE	HGNC:18380	BZW1	9689	DOWN
P21695;P21695-2	GPD1	contrast: whole-tissue_NDC vs synaptosome_NDC # condition_variable: group	3	-3.55636	-10.7699	8.23611e-15	8.40443e-14	TRUE	HGNC:4455	GPD1	2819	DOWN
P11940	PABPC1	contrast: whole-tissue_NDC vs synaptosome_NDC # condition_variable: group	13	-2.11287	-10.7495	8.52649e-15	8.68719e-14	TRUE	HGNC:8554	PABPC1	26986	DOWN	PABPC1
Q9UHD1	CHORDC1	contrast: whole-tissue_NDC vs synaptosome_NDC # condition_variable: group	8	-2.89644	-10.7178	8.99902e-15	9.15437e-14	TRUE	HGNC:14525	CHORDC1	26973	DOWN
P20618	PSMB1	contrast: whole-tissue_NDC vs synaptosome_NDC # condition_variable: group	8	-2.51581	-10.711	9.10412e-15	9.2469e-14	TRUE	HGNC:9537	PSMB1	5689	DOWN	PSMB1
P01024	C3	contrast: whole-tissue_NDC vs synaptosome_NDC # condition_variable: group	23	-3.27685	-10.7047	9.20204e-15	9.33187e-14	TRUE	HGNC:1318	C3	718	DOWN
Q92609;Q92609-2	TBC1D5	contrast: whole-tissue_NDC vs synaptosome_NDC # condition_variable: group	12	-1.55585	-10.7014	9.25523e-15	9.37128e-14	TRUE	HGNC:19166	TBC1D5	9779	DOWN
Q9C0B1	FTO	contrast: whole-tissue_NDC vs synaptosome_NDC # condition_variable: group	2	-3.16081	-10.6859	9.50266e-15	9.60694e-14	TRUE	HGNC:24678	FTO	79068	DOWN
Q9UI15	TAGLN3	contrast: whole-tissue_NDC vs synaptosome_NDC # condition_variable: group	22	-2.78424	-10.6711	9.74659e-15	9.82318e-14	TRUE	HGNC:29868	TAGLN3	29114	DOWN	TAGLN3
P63208	SKP1	contrast: whole-tissue_NDC vs synaptosome_NDC # condition_variable: group	15	-2.14824	-10.6602	9.93034e-15	9.99297e-14	TRUE	HGNC:10899	SKP1	6500	DOWN	SKP1
P39023	RPL3	contrast: whole-tissue_NDC vs synaptosome_NDC # condition_variable: group	11	-1.80425	-10.6509	1.00909e-14	1.0139e-13	TRUE	HGNC:10332	RPL3	6122	DOWN	RPL3
Q9NZL4;Q9NZL4-3	HSPBP1	contrast: whole-tissue_NDC vs synaptosome_NDC # condition_variable: group	6	-2.94006	-10.6466	1.01651e-14	1.01978e-13	TRUE	HGNC:24989	HSPBP1	23640	DOWN
Q9UHB9	SRP68	contrast: whole-tissue_NDC vs synaptosome_NDC # condition_variable: group	20	-1.49199	-10.6291	1.04759e-14	1.04775e-13	TRUE	HGNC:11302	SRP68	6730	DOWN
Q9HB07	MYG1	contrast: whole-tissue_NDC vs synaptosome_NDC # condition_variable: group	2	-3.44844	-10.6232	1.05828e-14	1.05682e-13	TRUE	HGNC:17590	MYG1	60314	DOWN
P05388	RPLP0	contrast: whole-tissue_NDC vs synaptosome_NDC # condition_variable: group	11	-1.52751	-10.6079	1.08651e-14	1.08336e-13	TRUE	HGNC:10371	RPLP0	6175	DOWN	RPLP0
P27361	MAPK3	contrast: whole-tissue_NDC vs synaptosome_NDC # condition_variable: group	15	-2.30557	-10.6045	1.09279e-14	1.08797e-13	TRUE	HGNC:6877	MAPK3	5595	DOWN	MAPK3
P78347;P78347-2;P78347-3;P78347-4	GTF2I	contrast: whole-tissue_NDC vs synaptosome_NDC # condition_variable: group	9	-2.29624	-10.5733	1.15331e-14	1.14474e-13	TRUE	HGNC:4659	GTF2I	2969	DOWN
Q52LJ0;Q52LJ0-1	FAM98B	contrast: whole-tissue_NDC vs synaptosome_NDC # condition_variable: group	8	-1.86048	-10.5682	1.16349e-14	1.15211e-13	TRUE	HGNC:26773	FAM98B	283742	DOWN
P41227;P41227-2	NAA10	contrast: whole-tissue_NDC vs synaptosome_NDC # condition_variable: group	5	-2.02554	-10.5678	1.16427e-14	1.15211e-13	TRUE	HGNC:18704	NAA10	8260	DOWN
Q15019;Q15019-2	SEPTIN2	contrast: whole-tissue_NDC vs synaptosome_NDC # condition_variable: group	22	-1.26307	-10.5558	1.18858e-14	1.1744e-13	TRUE	HGNC:7729	SEPTIN2	4735	DOWN	SEPTIN2
Q9UH62	ARMCX3	contrast: whole-tissue_NDC vs synaptosome_NDC # condition_variable: group	13	-1.28311	-10.5504	1.19983e-14	1.18194e-13	TRUE	HGNC:24065	ARMCX3	51566	DOWN
O14562	UBFD1	contrast: whole-tissue_NDC vs synaptosome_NDC # condition_variable: group	4	-2.32966	-10.5454	1.21021e-14	1.19037e-13	TRUE	HGNC:30565	UBFD1	56061	DOWN
P60866;P60866-2	RPS20	contrast: whole-tissue_NDC vs synaptosome_NDC # condition_variable: group	5	-1.86989	-10.5314	1.23994e-14	1.21778e-13	TRUE	HGNC:10405	RPS20	6224	DOWN	RPS20
O60524;O60524-3;O60524-4;O60524-5	NEMF	contrast: whole-tissue_NDC vs synaptosome_NDC # condition_variable: group	13	-1.26705	-10.5236	1.25675e-14	1.23245e-13	TRUE	HGNC:10663	NEMF	9147	DOWN
P60709	ACTB	contrast: whole-tissue_NDC vs synaptosome_NDC # condition_variable: group	13	-1.70764	-10.5174	1.27046e-14	1.24403e-13	TRUE	HGNC:132	ACTB	60	DOWN	ACTB
P83731	RPL24	contrast: whole-tissue_NDC vs synaptosome_NDC # condition_variable: group	4	-2.34768	-10.4917	1.3284e-14	1.29687e-13	TRUE	HGNC:10325	RPL24	6152	DOWN	RPL24
P62750	RPL23A	contrast: whole-tissue_NDC vs synaptosome_NDC # condition_variable: group	7	-2.14087	-10.4918	1.32832e-14	1.29687e-13	TRUE	HGNC:10317	RPL23A	6147	DOWN	RPL23A
Q9NXG2	THUMPD1	contrast: whole-tissue_NDC vs synaptosome_NDC # condition_variable: group	3	-2.62419	-10.4688	1.38249e-14	1.34767e-13	TRUE	HGNC:23807	THUMPD1	55623	DOWN
Q86UP2;Q86UP2-4	KTN1	contrast: whole-tissue_NDC vs synaptosome_NDC # condition_variable: group	41	-2.03553	-10.467	1.38679e-14	1.34985e-13	TRUE	HGNC:6467	KTN1	3895	DOWN
Q9C040;Q9C040-2	TRIM2	contrast: whole-tissue_NDC vs synaptosome_NDC # condition_variable: group	24	-1.92299	-10.4599	1.40408e-14	1.36425e-13	TRUE	HGNC:15974	TRIM2	23321	DOWN
P16152	CBR1	contrast: whole-tissue_NDC vs synaptosome_NDC # condition_variable: group	16	-3.46356	-10.4592	1.40576e-14	1.36425e-13	TRUE	HGNC:1548	CBR1	873	DOWN
O60664;O60664-3;O60664-4	PLIN3	contrast: whole-tissue_NDC vs synaptosome_NDC # condition_variable: group	8	-2.79846	-10.4541	1.41844e-14	1.37452e-13	TRUE	HGNC:16893	PLIN3	10226	DOWN
Q9BXJ9	NAA15	contrast: whole-tissue_NDC vs synaptosome_NDC # condition_variable: group	10	-2.31236	-10.4447	1.44192e-14	1.39521e-13	TRUE	HGNC:30782	NAA15	80155	DOWN
Q15942	ZYX	contrast: whole-tissue_NDC vs synaptosome_NDC # condition_variable: group	7	-2.61041	-10.4331	1.4714e-14	1.42163e-13	TRUE	HGNC:13200	ZYX	7791	DOWN
P16949	STMN1	contrast: whole-tissue_NDC vs synaptosome_NDC # condition_variable: group	11	-3.6943	-10.4288	1.48254e-14	1.43028e-13	TRUE	HGNC:6510	STMN1	3925	DOWN
Q9Y4Z0	LSM4	contrast: whole-tissue_NDC vs synaptosome_NDC # condition_variable: group	3	-2.23932	-10.4234	1.49672e-14	1.44183e-13	TRUE	HGNC:17259	LSM4	25804	DOWN
O76094	SRP72	contrast: whole-tissue_NDC vs synaptosome_NDC # condition_variable: group	18	-1.64961	-10.4216	1.50121e-14	1.44404e-13	TRUE	HGNC:11303	SRP72	6731	DOWN
P36959	GMPR	contrast: whole-tissue_NDC vs synaptosome_NDC # condition_variable: group	2	-2.5744	-10.4175	1.51227e-14	1.45254e-13	TRUE	HGNC:4376	GMPR	2766	DOWN
O60271-4	SPAG9	contrast: whole-tissue_NDC vs synaptosome_NDC # condition_variable: group	3	-2.25748	-10.4037	1.5491e-14	1.48355e-13	TRUE	HGNC:14524	SPAG9	9043	DOWN
Q02880;Q02880-2	TOP2B	contrast: whole-tissue_NDC vs synaptosome_NDC # condition_variable: group	3	-3.05812	-10.4023	1.55307e-14	1.48518e-13	TRUE	HGNC:11990	TOP2B	7155	DOWN
Q96S19	METTL26	contrast: whole-tissue_NDC vs synaptosome_NDC # condition_variable: group	2	-2.70506	-10.4012	1.55599e-14	1.4858e-13	TRUE	HGNC:14141	METTL26	84326	DOWN
P05091	ALDH2	contrast: whole-tissue_NDC vs synaptosome_NDC # condition_variable: group	21	-2.56239	-10.397	1.56748e-14	1.4941e-13	TRUE	HGNC:404	ALDH2	217	DOWN
Q92804;Q92804-2	TAF15	contrast: whole-tissue_NDC vs synaptosome_NDC # condition_variable: group	2	-3.27105	-10.3963	1.56925e-14	1.4941e-13	TRUE	HGNC:11547	TAF15	8148	DOWN
P49585;Q9Y5K3-4	PCYT1A;PCYT1B	contrast: whole-tissue_NDC vs synaptosome_NDC # condition_variable: group	4	-1.83802	-10.372	1.6379e-14	1.5572e-13	TRUE	HGNC:8754	PCYT1A	5130	DOWN
P25788;P25788-2	PSMA3	contrast: whole-tissue_NDC vs synaptosome_NDC # condition_variable: group	5	-2.04082	-10.3535	1.69191e-14	1.60621e-13	TRUE	HGNC:9532	PSMA3	5684	DOWN	PSMA3
Q9BQ04	RBM4B	contrast: whole-tissue_NDC vs synaptosome_NDC # condition_variable: group	8	-1.88881	-10.3416	1.72781e-14	1.63792e-13	TRUE	HGNC:28842	RBM4B	83759	DOWN
P09651;P09651-2	HNRNPA1	contrast: whole-tissue_NDC vs synaptosome_NDC # condition_variable: group	17	-1.81235	-10.3381	1.73844e-14	1.64561e-13	TRUE	HGNC:5031	HNRNPA1	3178	DOWN	HNRNPA1
O60841	EIF5B	contrast: whole-tissue_NDC vs synaptosome_NDC # condition_variable: group	15	-1.62037	-10.3011	1.85607e-14	1.74936e-13	TRUE	HGNC:30793	EIF5B	9669	DOWN	EIF5B
Q9NZD2	GLTP	contrast: whole-tissue_NDC vs synaptosome_NDC # condition_variable: group	3	-3.15225	-10.2899	1.8932e-14	1.78014e-13	TRUE	HGNC:24867	GLTP	51228	DOWN
Q16762	TST	contrast: whole-tissue_NDC vs synaptosome_NDC # condition_variable: group	8	-2.92633	-10.2896	1.89417e-14	1.78014e-13	TRUE	HGNC:12388	TST	7263	DOWN
P62888	RPL30	contrast: whole-tissue_NDC vs synaptosome_NDC # condition_variable: group	5	-1.61405	-10.2796	1.92806e-14	1.80939e-13	TRUE	HGNC:10333	RPL30	6156	DOWN	RPL30
Q9BZE9;Q9BZE9-2	ASPSCR1	contrast: whole-tissue_NDC vs synaptosome_NDC # condition_variable: group	6	-2.14413	-10.2683	1.96684e-14	1.84314e-13	TRUE	HGNC:13825	ASPSCR1	79058	DOWN
P62266	RPS23	contrast: whole-tissue_NDC vs synaptosome_NDC # condition_variable: group	4	-1.83619	-10.2646	1.98002e-14	1.85019e-13	TRUE	HGNC:10410	RPS23	6228	DOWN	RPS23
P11233	RALA	contrast: whole-tissue_NDC vs synaptosome_NDC # condition_variable: group	6	-1.86184	-10.2651	1.97821e-14	1.85019e-13	TRUE	HGNC:9839	RALA	5898	DOWN	RALA
P08865	RPSA	contrast: whole-tissue_NDC vs synaptosome_NDC # condition_variable: group	9	-2.02216	-10.2624	1.98771e-14	1.85472e-13	TRUE	HGNC:6502	RPSA	3921	DOWN	RPSA
P35606;P35606-2	COPB2	contrast: whole-tissue_NDC vs synaptosome_NDC # condition_variable: group	33	-1.08192	-10.2616	1.99055e-14	1.85473e-13	TRUE	HGNC:2232	COPB2	9276	DOWN
P42166	TMPO	contrast: whole-tissue_NDC vs synaptosome_NDC # condition_variable: group	5	-1.85338	-10.2291	2.10891e-14	1.96222e-13	TRUE	HGNC:11875	TMPO	7112	DOWN
Q7L5N1	COPS6	contrast: whole-tissue_NDC vs synaptosome_NDC # condition_variable: group	10	-2.40831	-10.2243	2.12712e-14	1.97635e-13	TRUE	HGNC:21749	COPS6	10980	DOWN
A6NHX0	CASTOR2	contrast: whole-tissue_NDC vs synaptosome_NDC # condition_variable: group	2	-3.52736	-10.2216	2.13734e-14	1.98303e-13	TRUE	HGNC:37073	CASTOR2	729438	DOWN
P62166	NCS1	contrast: whole-tissue_NDC vs synaptosome_NDC # condition_variable: group	9	-1.605	-10.217	2.15505e-14	1.99663e-13	TRUE	HGNC:3953	NCS1	23413	DOWN	NCS1
Q9Y3U8	RPL36	contrast: whole-tissue_NDC vs synaptosome_NDC # condition_variable: group	5	-1.87977	-10.204	2.20548e-14	2.04045e-13	TRUE	HGNC:13631	RPL36	25873	DOWN	RPL36
P49903	SEPHS1	contrast: whole-tissue_NDC vs synaptosome_NDC # condition_variable: group	2	-2.92686	-10.2007	2.21836e-14	2.04948e-13	TRUE	HGNC:19685	SEPHS1	22929	DOWN
Q9GZZ1	NAA50	contrast: whole-tissue_NDC vs synaptosome_NDC # condition_variable: group	6	-2.17424	-10.1765	2.31674e-14	2.13735e-13	TRUE	HGNC:29533	NAA50	80218	DOWN
Q00577	PURA	contrast: whole-tissue_NDC vs synaptosome_NDC # condition_variable: group	10	-1.51081	-10.1726	2.33276e-14	2.14909e-13	TRUE	HGNC:9701	PURA	5813	DOWN	PURA
Q9H4M3	FBXO44	contrast: whole-tissue_NDC vs synaptosome_NDC # condition_variable: group	5	-1.62438	-10.1691	2.34735e-14	2.15949e-13	TRUE	HGNC:24847	FBXO44	93611	DOWN
Q9H3Q1	CDC42EP4	contrast: whole-tissue_NDC vs synaptosome_NDC # condition_variable: group	16	-1.71621	-10.1668	2.35715e-14	2.16546e-13	TRUE	HGNC:17147	CDC42EP4	23580	DOWN
Q9Y3I0	RTCB	contrast: whole-tissue_NDC vs synaptosome_NDC # condition_variable: group	23	-1.2613	-10.1645	2.367e-14	2.17146e-13	TRUE	HGNC:26935	RTCB	51493	DOWN
P09417	QDPR	contrast: whole-tissue_NDC vs synaptosome_NDC # condition_variable: group	18	-2.12486	-10.1552	2.40676e-14	2.20484e-13	TRUE	HGNC:9752	QDPR	5860	DOWN
Q8NC96	NECAP1	contrast: whole-tissue_NDC vs synaptosome_NDC # condition_variable: group	6	-1.66807	-10.153	2.41622e-14	2.21042e-13	TRUE	HGNC:24539	NECAP1	25977	DOWN	NECAP1
Q9Y224	RTRAF	contrast: whole-tissue_NDC vs synaptosome_NDC # condition_variable: group	16	-1.33692	-10.1492	2.43275e-14	2.22243e-13	TRUE	HGNC:23169	RTRAF	51637	DOWN
Q9Y6E0;Q9Y6E0-2	STK24	contrast: whole-tissue_NDC vs synaptosome_NDC # condition_variable: group	7	-1.92016	-10.1352	2.49468e-14	2.27583e-13	TRUE	HGNC:11403	STK24	8428	DOWN
Q8NCW5	NAXE	contrast: whole-tissue_NDC vs synaptosome_NDC # condition_variable: group	7	-3.27387	-10.1323	2.50737e-14	2.28423e-13	TRUE	HGNC:18453	NAXE	128240	DOWN
Q5TDH0;Q5TDH0-3	DDI2	contrast: whole-tissue_NDC vs synaptosome_NDC # condition_variable: group	8	-2.08926	-10.1114	2.60339e-14	2.36839e-13	TRUE	HGNC:24578	DDI2	84301	DOWN
Q92538;Q92538-1;Q92538-2;Q92538-3	GBF1	contrast: whole-tissue_NDC vs synaptosome_NDC # condition_variable: group	13	-1.49224	-10.0867	2.72216e-14	2.47301e-13	TRUE	HGNC:4181	GBF1	8729	DOWN
Q13155;Q13155-2	AIMP2	contrast: whole-tissue_NDC vs synaptosome_NDC # condition_variable: group	5	-1.91874	-10.0778	2.76619e-14	2.50952e-13	TRUE	HGNC:20609	AIMP2	7965	DOWN
O95793;O95793-2	STAU1	contrast: whole-tissue_NDC vs synaptosome_NDC # condition_variable: group	9	-1.46611	-10.0665	2.82306e-14	2.55757e-13	TRUE	HGNC:11370	STAU1	6780	DOWN	STAU1
O95319;O95319-2;O95319-3;O95319-4;O95319-5	CELF2	contrast: whole-tissue_NDC vs synaptosome_NDC # condition_variable: group	7	-2.14709	-10.0642	2.83489e-14	2.56473e-13	TRUE	HGNC:2550	CELF2	10659	DOWN
P52566	ARHGDIB	contrast: whole-tissue_NDC vs synaptosome_NDC # condition_variable: group	2	-3.3498	-10.0589	2.86219e-14	2.58585e-13	TRUE	HGNC:679	ARHGDIB	397	DOWN
P39019	RPS19	contrast: whole-tissue_NDC vs synaptosome_NDC # condition_variable: group	11	-1.83204	-10.0537	2.88937e-14	2.60681e-13	TRUE	HGNC:10402	RPS19	6223	DOWN	RPS19
P18206;P18206-2	VCL	contrast: whole-tissue_NDC vs synaptosome_NDC # condition_variable: group	44	-2.0714	-10.0523	2.89677e-14	2.60988e-13	TRUE	HGNC:12665	VCL	7414	DOWN
P13667	PDIA4	contrast: whole-tissue_NDC vs synaptosome_NDC # condition_variable: group	24	-1.78905	-10.047	2.92466e-14	2.63139e-13	TRUE	HGNC:30167	PDIA4	9601	DOWN
Q13310-2;Q13310-3	PABPC4	contrast: whole-tissue_NDC vs synaptosome_NDC # condition_variable: group	8	-1.84522	-10.0454	2.93274e-14	2.63504e-13	TRUE	HGNC:8557	PABPC4	8761	DOWN
P56192	MARS1	contrast: whole-tissue_NDC vs synaptosome_NDC # condition_variable: group	26	-1.25515	-10.0361	2.98277e-14	2.67631e-13	TRUE	HGNC:6898	MARS1	4141	DOWN
P20962	PTMS	contrast: whole-tissue_NDC vs synaptosome_NDC # condition_variable: group	2	-3.31392	-10.0349	2.98912e-14	2.67833e-13	TRUE	HGNC:9629	PTMS	5763	DOWN
P36578	RPL4	contrast: whole-tissue_NDC vs synaptosome_NDC # condition_variable: group	9	-2.95838	-10.0269	3.0328e-14	2.71376e-13	TRUE	HGNC:10353	RPL4	6124	DOWN	RPL4
Q9NXR7	BABAM2	contrast: whole-tissue_NDC vs synaptosome_NDC # condition_variable: group	7	-1.47905	-10.0164	3.09104e-14	2.76034e-13	TRUE	HGNC:1106	BABAM2	9577	DOWN
Q13263	TRIM28	contrast: whole-tissue_NDC vs synaptosome_NDC # condition_variable: group	5	-3.85265	-10.0017	3.1751e-14	2.82948e-13	TRUE	HGNC:16384	TRIM28	10155	DOWN
Q15366-3;Q15366-8	PCBP2	contrast: whole-tissue_NDC vs synaptosome_NDC # condition_variable: group	7	-1.20813	-9.99803	3.19622e-14	2.84277e-13	TRUE	HGNC:8648	PCBP2	5094	DOWN	PCBP2
Q9Y646	CPQ	contrast: whole-tissue_NDC vs synaptosome_NDC # condition_variable: group	3	-2.60392	-9.9976	3.19871e-14	2.84277e-13	TRUE	HGNC:16910	CPQ	10404	DOWN
O95373	IPO7	contrast: whole-tissue_NDC vs synaptosome_NDC # condition_variable: group	21	-1.63427	-9.9909	3.23789e-14	2.87368e-13	TRUE	HGNC:9852	IPO7	10527	DOWN
O00534	VWA5A	contrast: whole-tissue_NDC vs synaptosome_NDC # condition_variable: group	11	-1.73575	-9.98905	3.24883e-14	2.87811e-13	TRUE	HGNC:6658	VWA5A	4013	DOWN
O60739	EIF1B	contrast: whole-tissue_NDC vs synaptosome_NDC # condition_variable: group	4	-1.9569	-9.98857	3.25168e-14	2.87811e-13	TRUE	HGNC:30792	EIF1B	10289	DOWN
Q92990	GLMN	contrast: whole-tissue_NDC vs synaptosome_NDC # condition_variable: group	3	-2.32055	-9.97121	3.3561e-14	2.96652e-13	TRUE	HGNC:14373	GLMN	11146	DOWN
P0CG38	POTEI	contrast: whole-tissue_NDC vs synaptosome_NDC # condition_variable: group	2	-2.04048	-9.96188	3.41371e-14	3.01337e-13	TRUE	HGNC:37093	POTEI	653269	DOWN
Q14444;Q14444-2	CAPRIN1	contrast: whole-tissue_NDC vs synaptosome_NDC # condition_variable: group	12	-1.46428	-9.95732	3.44222e-14	3.03444e-13	TRUE	HGNC:6743	CAPRIN1	4076	DOWN	CAPRIN1
Q13185	CBX3	contrast: whole-tissue_NDC vs synaptosome_NDC # condition_variable: group	2	-3.18584	-9.94194	3.54027e-14	3.11668e-13	TRUE	HGNC:1553	CBX3	11335	DOWN
Q8TCD5	NT5C	contrast: whole-tissue_NDC vs synaptosome_NDC # condition_variable: group	2	-3.00737	-9.92437	3.65591e-14	3.20984e-13	TRUE	HGNC:17144	NT5C	30833	DOWN
P08708	RPS17	contrast: whole-tissue_NDC vs synaptosome_NDC # condition_variable: group	5	-1.90337	-9.92279	3.66653e-14	3.21431e-13	TRUE	HGNC:10397	RPS17	6218	DOWN	RPS17
P62917	RPL8	contrast: whole-tissue_NDC vs synaptosome_NDC # condition_variable: group	6	-2.04257	-9.92214	3.67083e-14	3.21431e-13	TRUE	HGNC:10368	RPL8	6132	DOWN	RPL8
Q14353	GAMT	contrast: whole-tissue_NDC vs synaptosome_NDC # condition_variable: group	3	-3.72547	-9.91506	3.71879e-14	3.25196e-13	TRUE	HGNC:4136	GAMT	2593	DOWN
P61328;P61328-2	FGF12	contrast: whole-tissue_NDC vs synaptosome_NDC # condition_variable: group	7	-2.05927	-9.90919	3.75902e-14	3.28275e-13	TRUE	HGNC:3668	FGF12	2257	DOWN
Q9Y547	IFT25	contrast: whole-tissue_NDC vs synaptosome_NDC # condition_variable: group	2	-2.3165	-9.90256	3.80496e-14	3.31843e-13	TRUE	HGNC:25019	IFT25	51668	DOWN
P35611-2;P35611-4;P35611-6	ADD1	contrast: whole-tissue_NDC vs synaptosome_NDC # condition_variable: group	18	-1.66016	-9.89527	3.85619e-14	3.35864e-13	TRUE	HGNC:243	ADD1	118	DOWN	ADD1
Q13148	TARDBP	contrast: whole-tissue_NDC vs synaptosome_NDC # condition_variable: group	9	-1.28543	-9.86398	4.08454e-14	3.54807e-13	TRUE	HGNC:11571	TARDBP	23435	DOWN
P63241;P63241-2	EIF5A	contrast: whole-tissue_NDC vs synaptosome_NDC # condition_variable: group	2	-2.10989	-9.85654	4.14082e-14	3.59219e-13	TRUE	HGNC:3300	EIF5A	1984	DOWN	EIF5A
Q14194;Q14194-2	CRMP1	contrast: whole-tissue_NDC vs synaptosome_NDC # condition_variable: group	24	-2.42579	-9.85398	4.16044e-14	3.60443e-13	TRUE	HGNC:2365	CRMP1	1400	DOWN	CRMP1
Q9H3K6	BOLA2B	contrast: whole-tissue_NDC vs synaptosome_NDC # condition_variable: group	4	-2.32472	-9.83009	4.34788e-14	3.76184e-13	TRUE	HGNC:32479	BOLA2B	654483	DOWN
Q9BRP8;Q9BRP8-2	PYM1	contrast: whole-tissue_NDC vs synaptosome_NDC # condition_variable: group	4	-2.0154	-9.82232	4.41073e-14	3.81118e-13	TRUE	HGNC:30258	PYM1	84305	DOWN
Q9HCD5	NCOA5	contrast: whole-tissue_NDC vs synaptosome_NDC # condition_variable: group	2	-2.50384	-9.82051	4.42551e-14	3.8189e-13	TRUE	HGNC:15909	NCOA5	57727	DOWN
P63220	RPS21	contrast: whole-tissue_NDC vs synaptosome_NDC # condition_variable: group	4	-2.0095	-9.81757	4.44959e-14	3.83462e-13	TRUE	HGNC:10409	RPS21	6227	DOWN	RPS21
Q93034	CUL5	contrast: whole-tissue_NDC vs synaptosome_NDC # condition_variable: group	27	-2.33187	-9.8151	4.46996e-14	3.84711e-13	TRUE	HGNC:2556	CUL5	8065	DOWN
Q04637-8	EIF4G1	contrast: whole-tissue_NDC vs synaptosome_NDC # condition_variable: group	29	-1.42453	-9.80461	4.55759e-14	3.91223e-13	TRUE	HGNC:3296	EIF4G1	1981	DOWN	EIF4G1
Q9NZN4	EHD2	contrast: whole-tissue_NDC vs synaptosome_NDC # condition_variable: group	11	-2.79616	-9.80205	4.5792e-14	3.92563e-13	TRUE	HGNC:3243	EHD2	30846	DOWN
Q9UL46	PSME2	contrast: whole-tissue_NDC vs synaptosome_NDC # condition_variable: group	5	-2.93319	-9.7859	4.71834e-14	4.03961e-13	TRUE	HGNC:9569	PSME2	5721	DOWN	PSME2
P46776	RPL27A	contrast: whole-tissue_NDC vs synaptosome_NDC # condition_variable: group	4	-1.87776	-9.78244	4.74866e-14	4.06026e-13	TRUE	HGNC:10329	RPL27A	6157	DOWN	RPL27A
Q9NQR4	NIT2	contrast: whole-tissue_NDC vs synaptosome_NDC # condition_variable: group	12	-3.31439	-9.78121	4.75957e-14	4.06428e-13	TRUE	HGNC:29878	NIT2	56954	DOWN
Q9P0V9;Q9P0V9-2	SEPTIN10	contrast: whole-tissue_NDC vs synaptosome_NDC # condition_variable: group	14	-1.44262	-9.77702	4.79666e-14	4.08678e-13	TRUE	HGNC:14349	SEPTIN10	151011	DOWN
P60510	PPP4C	contrast: whole-tissue_NDC vs synaptosome_NDC # condition_variable: group	4	-1.43865	-9.77024	4.85739e-14	4.13163e-13	TRUE	HGNC:9319	PPP4C	5531	DOWN
P30622	CLIP1	contrast: whole-tissue_NDC vs synaptosome_NDC # condition_variable: group	34	-1.70046	-9.76591	4.89662e-14	4.15958e-13	TRUE	HGNC:10461	CLIP1	6249	DOWN
P17066	HSPA6	contrast: whole-tissue_NDC vs synaptosome_NDC # condition_variable: group	7	-2.02814	-9.74755	5.06666e-14	4.29844e-13	TRUE	HGNC:5239	HSPA6	3310	DOWN
O43252	PAPSS1	contrast: whole-tissue_NDC vs synaptosome_NDC # condition_variable: group	4	-1.66565	-9.74348	5.10525e-14	4.32557e-13	TRUE	HGNC:8603	PAPSS1	9061	DOWN
P13489	RNH1	contrast: whole-tissue_NDC vs synaptosome_NDC # condition_variable: group	14	-3.25865	-9.7364	5.17293e-14	4.37725e-13	TRUE	HGNC:10074	RNH1	6050	DOWN
O95834-3	EML2	contrast: whole-tissue_NDC vs synaptosome_NDC # condition_variable: group	13	-1.79427	-9.73334	5.20255e-14	4.39662e-13	TRUE	HGNC:18035	EML2	24139	DOWN
Q9UN86	G3BP2	contrast: whole-tissue_NDC vs synaptosome_NDC # condition_variable: group	15	-1.22577	-9.72419	5.29204e-14	4.46648e-13	TRUE	HGNC:30291	G3BP2	9908	DOWN
Q15637-6	SF1	contrast: whole-tissue_NDC vs synaptosome_NDC # condition_variable: group	3	-2.70561	-9.71706	5.36287e-14	4.52043e-13	TRUE	HGNC:12950	SF1	7536	DOWN
Q53H82	LACTB2	contrast: whole-tissue_NDC vs synaptosome_NDC # condition_variable: group	4	-2.10104	-9.71416	5.39204e-14	4.53917e-13	TRUE	HGNC:18512	LACTB2	51110	DOWN
P20340	RAB6A	contrast: whole-tissue_NDC vs synaptosome_NDC # condition_variable: group	16	-1.33512	-9.70228	5.51301e-14	4.62909e-13	TRUE	HGNC:9786	RAB6A	5870	DOWN	RAB6A
Q14515	SPARCL1	contrast: whole-tissue_NDC vs synaptosome_NDC # condition_variable: group	15	-1.58725	-9.7002	5.53439e-14	4.64108e-13	TRUE	HGNC:11220	SPARCL1	8404	DOWN	SPARCL1
O60749-2	SNX2	contrast: whole-tissue_NDC vs synaptosome_NDC # condition_variable: group	18	-1.71511	-9.69761	5.56132e-14	4.65464e-13	TRUE	HGNC:11173	SNX2	6643	DOWN
Q14558;Q14558-2	PRPSAP1	contrast: whole-tissue_NDC vs synaptosome_NDC # condition_variable: group	10	-2.29645	-9.69727	5.56479e-14	4.65464e-13	TRUE	HGNC:9466	PRPSAP1	5635	DOWN
Q9Y3B4	SF3B6	contrast: whole-tissue_NDC vs synaptosome_NDC # condition_variable: group	2	-2.5389	-9.69352	5.60399e-14	4.68144e-13	TRUE	HGNC:30096	SF3B6	51639	DOWN
Q14677;Q14677-3	CLINT1	contrast: whole-tissue_NDC vs synaptosome_NDC # condition_variable: group	14	-1.49219	-9.69213	5.61857e-14	4.68763e-13	TRUE	HGNC:23186	CLINT1	9685	DOWN
Q86UE4	MTDH	contrast: whole-tissue_NDC vs synaptosome_NDC # condition_variable: group	14	-1.99459	-9.68254	5.72027e-14	4.76641e-13	TRUE	HGNC:29608	MTDH	92140	DOWN
Q92686	NRGN	contrast: whole-tissue_NDC vs synaptosome_NDC # condition_variable: group	2	-3.00556	-9.67679	5.78227e-14	4.81194e-13	TRUE	HGNC:8000	NRGN	4900	DOWN	NRGN
P52209;P52209-2	PGD	contrast: whole-tissue_NDC vs synaptosome_NDC # condition_variable: group	21	-2.06433	-9.6703	5.85295e-14	4.86457e-13	TRUE	HGNC:8891	PGD	5226	DOWN
Q9UMY4;Q9UMY4-1	SNX12	contrast: whole-tissue_NDC vs synaptosome_NDC # condition_variable: group	7	-2.11511	-9.64822	6.1006e-14	5.06396e-13	TRUE	HGNC:14976	SNX12	29934	DOWN
P02790	HPX	contrast: whole-tissue_NDC vs synaptosome_NDC # condition_variable: group	2	-3.82801	-9.63507	6.25319e-14	5.18405e-13	TRUE	HGNC:5171	HPX	3263	DOWN
O95757	HSPA4L	contrast: whole-tissue_NDC vs synaptosome_NDC # condition_variable: group	36	-1.84148	-9.61198	6.53108e-14	5.40757e-13	TRUE	HGNC:17041	HSPA4L	22824	DOWN
P84074	HPCA	contrast: whole-tissue_NDC vs synaptosome_NDC # condition_variable: group	9	-1.51211	-9.59478	6.74633e-14	5.57169e-13	TRUE	HGNC:5144	HPCA	3208	DOWN	HPCA
Q8NC51;Q8NC51-3	SERBP1	contrast: whole-tissue_NDC vs synaptosome_NDC # condition_variable: group	10	-1.87893	-9.59093	6.79557e-14	5.60527e-13	TRUE	HGNC:17860	SERBP1	26135	DOWN
Q9Y3Z3	SAMHD1	contrast: whole-tissue_NDC vs synaptosome_NDC # condition_variable: group	9	-2.11857	-9.58357	6.89072e-14	5.6766e-13	TRUE	HGNC:15925	SAMHD1	25939	DOWN
Q9NVG8	TBC1D13	contrast: whole-tissue_NDC vs synaptosome_NDC # condition_variable: group	3	-2.78069	-9.57634	6.98551e-14	5.74745e-13	TRUE	HGNC:25571	TBC1D13	54662	DOWN
O14579	COPE	contrast: whole-tissue_NDC vs synaptosome_NDC # condition_variable: group	5	-1.36992	-9.57269	7.03398e-14	5.78005e-13	TRUE	HGNC:2234	COPE	11316	DOWN
Q9Y295	DRG1	contrast: whole-tissue_NDC vs synaptosome_NDC # condition_variable: group	11	-1.34542	-9.56381	7.1531e-14	5.87056e-13	TRUE	HGNC:3029	DRG1	4733	DOWN
O00399	DCTN6	contrast: whole-tissue_NDC vs synaptosome_NDC # condition_variable: group	4	-1.92054	-9.55878	7.22155e-14	5.91932e-13	TRUE	HGNC:16964	DCTN6	10671	DOWN
Q13907;Q13907-2	IDI1	contrast: whole-tissue_NDC vs synaptosome_NDC # condition_variable: group	2	-3.43126	-9.55754	7.23853e-14	5.92581e-13	TRUE	HGNC:5387	IDI1	3422	DOWN
Q9UM22	EPDR1	contrast: whole-tissue_NDC vs synaptosome_NDC # condition_variable: group	9	-2.11333	-9.54905	7.35601e-14	6.00881e-13	TRUE	HGNC:17572	EPDR1	54749	DOWN
Q9HAT2	SIAE	contrast: whole-tissue_NDC vs synaptosome_NDC # condition_variable: group	3	-2.25636	-9.54889	7.35829e-14	6.00881e-13	TRUE	HGNC:18187	SIAE	54414	DOWN
Q12792	TWF1	contrast: whole-tissue_NDC vs synaptosome_NDC # condition_variable: group	3	-2.48083	-9.54083	7.47165e-14	6.08924e-13	TRUE	HGNC:9620	TWF1	5756	DOWN
Q13418	ILK	contrast: whole-tissue_NDC vs synaptosome_NDC # condition_variable: group	13	-1.24778	-9.54056	7.4754e-14	6.08924e-13	TRUE	HGNC:6040	ILK	3611	DOWN
O60551	NMT2	contrast: whole-tissue_NDC vs synaptosome_NDC # condition_variable: group	8	-1.80185	-9.53594	7.54129e-14	6.13527e-13	TRUE	HGNC:7858	NMT2	9397	DOWN
Q7Z6B0-2	CCDC91	contrast: whole-tissue_NDC vs synaptosome_NDC # condition_variable: group	5	-1.5946	-9.5317	7.60213e-14	6.17708e-13	TRUE	HGNC:24855	CCDC91	55297	DOWN
P02763	ORM1	contrast: whole-tissue_NDC vs synaptosome_NDC # condition_variable: group	2	-4.62577	-9.53081	7.61504e-14	6.1799e-13	TRUE	HGNC:8498	ORM1	5004	DOWN
Q9BS26	ERP44	contrast: whole-tissue_NDC vs synaptosome_NDC # condition_variable: group	11	-1.09468	-9.52444	7.7077e-14	6.24126e-13	TRUE	HGNC:18311	ERP44	23071	DOWN
Q8NFH8;Q8NFH8-4	REPS2	contrast: whole-tissue_NDC vs synaptosome_NDC # condition_variable: group	12	-1.62228	-9.52431	7.70974e-14	6.24126e-13	TRUE	HGNC:9963	REPS2	9185	DOWN
Q96QK1	VPS35	contrast: whole-tissue_NDC vs synaptosome_NDC # condition_variable: group	29	-1.94141	-9.52288	7.73072e-14	6.25051e-13	TRUE	HGNC:13487	VPS35	55737	DOWN	VPS35
P48454;P48454-3	PPP3CC	contrast: whole-tissue_NDC vs synaptosome_NDC # condition_variable: group	3	-2.41819	-9.52024	7.76958e-14	6.27418e-13	TRUE	HGNC:9316	PPP3CC	5533	DOWN	PPP3CC
Q9NRV9	HEBP1	contrast: whole-tissue_NDC vs synaptosome_NDC # condition_variable: group	6	-3.61357	-9.51546	7.84052e-14	6.32365e-13	TRUE	HGNC:17176	HEBP1	50865	DOWN
Q07065	CKAP4	contrast: whole-tissue_NDC vs synaptosome_NDC # condition_variable: group	19	-1.69572	-9.50681	7.97062e-14	6.42067e-13	TRUE	HGNC:16991	CKAP4	10970	DOWN
P48634	PRRC2A	contrast: whole-tissue_NDC vs synaptosome_NDC # condition_variable: group	10	-1.38491	-9.50527	7.99395e-14	6.43154e-13	TRUE	HGNC:13918	PRRC2A	7916	DOWN
O43491;O43491-4	EPB41L2	contrast: whole-tissue_NDC vs synaptosome_NDC # condition_variable: group	33	-1.68667	-9.4999	8.07615e-14	6.48173e-13	TRUE	HGNC:3379	EPB41L2	2037	DOWN
P52306-4	RAP1GDS1	contrast: whole-tissue_NDC vs synaptosome_NDC # condition_variable: group	27	-2.22746	-9.48455	8.31602e-14	6.66606e-13	TRUE	HGNC:9859	RAP1GDS1	5910	DOWN
P20810-3;P20810-5	CAST	contrast: whole-tissue_NDC vs synaptosome_NDC # condition_variable: group	7	-2.028	-9.48322	8.33715e-14	6.67482e-13	TRUE	HGNC:1515	CAST	831	DOWN
Q15365	PCBP1	contrast: whole-tissue_NDC vs synaptosome_NDC # condition_variable: group	17	-1.33548	-9.47869	8.40953e-14	6.72454e-13	TRUE	HGNC:8647	PCBP1	5093	DOWN	PCBP1
Q9HD45	TM9SF3	contrast: whole-tissue_NDC vs synaptosome_NDC # condition_variable: group	7	-2.10663	-9.45904	8.73116e-14	6.9647e-13	TRUE	HGNC:21529	TM9SF3	56889	DOWN
Q06323	PSME1	contrast: whole-tissue_NDC vs synaptosome_NDC # condition_variable: group	11	-3.05015	-9.45413	8.81349e-14	7.02181e-13	TRUE	HGNC:9568	PSME1	5720	DOWN	PSME1
P62854	RPS26	contrast: whole-tissue_NDC vs synaptosome_NDC # condition_variable: group	2	-2.55838	-9.45088	8.86844e-14	7.05699e-13	TRUE	HGNC:10414	RPS26	6231	DOWN	RPS26
P53611	RABGGTB	contrast: whole-tissue_NDC vs synaptosome_NDC # condition_variable: group	3	-3.21468	-9.44948	8.89222e-14	7.06732e-13	TRUE	HGNC:9796	RABGGTB	5876	DOWN
P21333;P21333-2	FLNA	contrast: whole-tissue_NDC vs synaptosome_NDC # condition_variable: group	60	-3.44033	-9.44858	8.90764e-14	7.07098e-13	TRUE	HGNC:3754	FLNA	2316	DOWN	FLNA
P60842	EIF4A1	contrast: whole-tissue_NDC vs synaptosome_NDC # condition_variable: group	22	-0.970821	-9.44528	8.96403e-14	7.10712e-13	TRUE	HGNC:3282	EIF4A1	1973	DOWN	EIF4A1
P82979	SARNP	contrast: whole-tissue_NDC vs synaptosome_NDC # condition_variable: group	2	-2.66108	-9.44037	9.04875e-14	7.1656e-13	TRUE	HGNC:24432	SARNP	84324	DOWN
P51513	NOVA1	contrast: whole-tissue_NDC vs synaptosome_NDC # condition_variable: group	9	-2.16529	-9.40413	9.70043e-14	7.65386e-13	TRUE	HGNC:7886	NOVA1	4857	DOWN
P11217;P11217-2	PYGM	contrast: whole-tissue_NDC vs synaptosome_NDC # condition_variable: group	30	-3.09603	-9.39548	9.86319e-14	7.77291e-13	TRUE	HGNC:9726	PYGM	5837	DOWN
P22234	PAICS	contrast: whole-tissue_NDC vs synaptosome_NDC # condition_variable: group	16	-2.56545	-9.3943	9.8855e-14	7.78111e-13	TRUE	HGNC:8587	PAICS	10606	DOWN
Q8WTS6	SETD7	contrast: whole-tissue_NDC vs synaptosome_NDC # condition_variable: group	2	-2.51075	-9.38708	1.0024e-13	7.88066e-13	TRUE	HGNC:30412	SETD7	80854	DOWN
P63151;P63151-2	PPP2R2A	contrast: whole-tissue_NDC vs synaptosome_NDC # condition_variable: group	9	-1.76989	-9.37935	1.01743e-13	7.97961e-13	TRUE	HGNC:9304	PPP2R2A	5520	DOWN	PPP2R2A
Q01844;Q01844-2;Q01844-3;Q01844-5;Q01844-6	EWSR1	contrast: whole-tissue_NDC vs synaptosome_NDC # condition_variable: group	4	-1.99204	-9.37956	1.01702e-13	7.97961e-13	TRUE	HGNC:3508	EWSR1	2130	DOWN
Q8ND90	PNMA1	contrast: whole-tissue_NDC vs synaptosome_NDC # condition_variable: group	3	-1.70046	-9.37377	1.02843e-13	8.05621e-13	TRUE	HGNC:9158	PNMA1	9240	DOWN
Q9Y243	AKT3	contrast: whole-tissue_NDC vs synaptosome_NDC # condition_variable: group	8	-1.67366	-9.3719	1.03215e-13	8.07569e-13	TRUE	HGNC:393	AKT3	10000	DOWN
P15586	GNS	contrast: whole-tissue_NDC vs synaptosome_NDC # condition_variable: group	2	-2.42089	-10.3018	1.04581e-13	8.17282e-13	TRUE	HGNC:4422	GNS	2799	DOWN
P50453	SERPINB9	contrast: whole-tissue_NDC vs synaptosome_NDC # condition_variable: group	4	-3.46678	-9.35969	1.05675e-13	8.24849e-13	TRUE	HGNC:8955	SERPINB9	5272	DOWN
P48643	CCT5	contrast: whole-tissue_NDC vs synaptosome_NDC # condition_variable: group	35	-1.33291	-9.35052	1.07562e-13	8.38576e-13	TRUE	HGNC:1618	CCT5	22948	DOWN
P46940	IQGAP1	contrast: whole-tissue_NDC vs synaptosome_NDC # condition_variable: group	18	-2.3484	-9.34249	1.09247e-13	8.50694e-13	TRUE	HGNC:6110	IQGAP1	8826	DOWN	IQGAP1
A0A2R8YD49	OSBPL2	contrast: whole-tissue_NDC vs synaptosome_NDC # condition_variable: group	9	-2.06298	-9.33058	1.11793e-13	8.69487e-13	TRUE	HGNC:15761	OSBPL2	9885	DOWN	OSBPL2
P42025	ACTR1B	contrast: whole-tissue_NDC vs synaptosome_NDC # condition_variable: group	18	-2.08521	-9.32565	1.12865e-13	8.76778e-13	TRUE	HGNC:168	ACTR1B	10120	DOWN
P24386	CHM	contrast: whole-tissue_NDC vs synaptosome_NDC # condition_variable: group	3	-2.21937	-9.32409	1.13206e-13	8.78388e-13	TRUE	HGNC:1940	CHM	1121	DOWN
Q96KR1	ZFR	contrast: whole-tissue_NDC vs synaptosome_NDC # condition_variable: group	2	-2.40385	-10.2506	1.13955e-13	8.83154e-13	TRUE	HGNC:17277	ZFR	51663	DOWN
Q99471	PFDN5	contrast: whole-tissue_NDC vs synaptosome_NDC # condition_variable: group	7	-1.97596	-9.31402	1.15438e-13	8.93587e-13	TRUE	HGNC:8869	PFDN5	5204	DOWN
P54687;P54687-4;P54687-5	BCAT1	contrast: whole-tissue_NDC vs synaptosome_NDC # condition_variable: group	7	-2.26949	-9.29365	1.20093e-13	9.28517e-13	TRUE	HGNC:976	BCAT1	586	DOWN
P60953-1	CDC42	contrast: whole-tissue_NDC vs synaptosome_NDC # condition_variable: group	2	-2.80958	-9.29015	1.20913e-13	9.33756e-13	TRUE	HGNC:1736	CDC42	998	DOWN	CDC42
Q14568	HSP90AA2P	contrast: whole-tissue_NDC vs synaptosome_NDC # condition_variable: group	3	-2.2034	-9.28308	1.22587e-13	9.45569e-13	TRUE	HGNC:5256	HSP90AA2P	3324	DOWN
P48059-3	LIMS1	contrast: whole-tissue_NDC vs synaptosome_NDC # condition_variable: group	3	-1.96176	-9.27526	1.24465e-13	9.58926e-13	TRUE	HGNC:6616	LIMS1	3987	DOWN
Q96DH6;Q96DH6-2	MSI2	contrast: whole-tissue_NDC vs synaptosome_NDC # condition_variable: group	6	-1.41095	-9.27372	1.24839e-13	9.60674e-13	TRUE	HGNC:18585	MSI2	124540	DOWN
Q13796	SHROOM2	contrast: whole-tissue_NDC vs synaptosome_NDC # condition_variable: group	6	-1.89883	-9.2692	1.25943e-13	9.6803e-13	TRUE	HGNC:630	SHROOM2	357	DOWN
P52434	POLR2H	contrast: whole-tissue_NDC vs synaptosome_NDC # condition_variable: group	4	-1.63533	-9.26788	1.26266e-13	9.69373e-13	TRUE	HGNC:9195	POLR2H	5437	DOWN
P52597	HNRNPF	contrast: whole-tissue_NDC vs synaptosome_NDC # condition_variable: group	7	-1.85093	-9.26128	1.27902e-13	9.79631e-13	TRUE	HGNC:5039	HNRNPF	3185	DOWN	HNRNPF
P42338	PIK3CB	contrast: whole-tissue_NDC vs synaptosome_NDC # condition_variable: group	7	-1.44446	-9.2617	1.27797e-13	9.79631e-13	TRUE	HGNC:8976	PIK3CB	5291	DOWN
Q9Y696	CLIC4	contrast: whole-tissue_NDC vs synaptosome_NDC # condition_variable: group	8	-2.96029	-9.2471	1.31487e-13	1.00592e-12	TRUE	HGNC:13518	CLIC4	25932	DOWN
P01023	A2M	contrast: whole-tissue_NDC vs synaptosome_NDC # condition_variable: group	39	-2.8234	-9.24474	1.32096e-13	1.00939e-12	TRUE	HGNC:7	A2M	2	DOWN
Q92973;Q92973-2	TNPO1	contrast: whole-tissue_NDC vs synaptosome_NDC # condition_variable: group	12	-1.38193	-9.24358	1.32393e-13	1.01048e-12	TRUE	HGNC:6401	TNPO1	3842	DOWN
Q06203	PPAT	contrast: whole-tissue_NDC vs synaptosome_NDC # condition_variable: group	4	-2.43581	-9.24103	1.33055e-13	1.01435e-12	TRUE	HGNC:9238	PPAT	5471	DOWN
P61254	RPL26	contrast: whole-tissue_NDC vs synaptosome_NDC # condition_variable: group	7	-1.77062	-9.21704	1.39444e-13	1.05935e-12	TRUE	HGNC:10327	RPL26	6154	DOWN	RPL26
Q13464	ROCK1	contrast: whole-tissue_NDC vs synaptosome_NDC # condition_variable: group	7	-2.10633	-9.21752	1.39315e-13	1.05935e-12	TRUE	HGNC:10251	ROCK1	6093	DOWN	ROCK1
P28065;P28065-2	PSMB9	contrast: whole-tissue_NDC vs synaptosome_NDC # condition_variable: group	3	-2.7457	-9.21524	1.39936e-13	1.06186e-12	TRUE	HGNC:9546	PSMB9	5698	DOWN	PSMB9
C9JBE1	DNPEP	contrast: whole-tissue_NDC vs synaptosome_NDC # condition_variable: group	5	-1.64907	-9.21064	1.41203e-13	1.07023e-12	TRUE	HGNC:2981	DNPEP	23549	DOWN
Q09161	NCBP1	contrast: whole-tissue_NDC vs synaptosome_NDC # condition_variable: group	2	-2.54048	-9.20973	1.41454e-13	1.07089e-12	TRUE	HGNC:7658	NCBP1	4686	DOWN
Q9Y520;Q9Y520-4;Q9Y520-5;Q9Y520-7	PRRC2C	contrast: whole-tissue_NDC vs synaptosome_NDC # condition_variable: group	13	-1.26978	-9.20787	1.4197e-13	1.07356e-12	TRUE	HGNC:24903	PRRC2C	23215	DOWN
O75494;O75494-2;O75494-3;O75494-4;O75494-5;O75494-6	SRSF10	contrast: whole-tissue_NDC vs synaptosome_NDC # condition_variable: group	3	-2.65034	-9.20493	1.42791e-13	1.07852e-12	TRUE	HGNC:16713	SRSF10	10772	DOWN
P61586	RHOA	contrast: whole-tissue_NDC vs synaptosome_NDC # condition_variable: group	4	-1.76208	-9.20203	1.43606e-13	1.08342e-12	TRUE	HGNC:667	RHOA	387	DOWN	RHOA
Q9UJ70;Q9UJ70-2	NAGK	contrast: whole-tissue_NDC vs synaptosome_NDC # condition_variable: group	13	-2.45378	-9.18645	1.48062e-13	1.11464e-12	TRUE	HGNC:17174	NAGK	55577	DOWN
P30520	ADSS2	contrast: whole-tissue_NDC vs synaptosome_NDC # condition_variable: group	7	-2.77411	-9.18637	1.48084e-13	1.11464e-12	TRUE	HGNC:292	ADSS2	159	DOWN
O75064	DENND4B	contrast: whole-tissue_NDC vs synaptosome_NDC # condition_variable: group	11	-1.20706	-9.1824	1.49246e-13	1.12209e-12	TRUE	HGNC:29044	DENND4B	9909	DOWN
P09132	SRP19	contrast: whole-tissue_NDC vs synaptosome_NDC # condition_variable: group	6	-1.67664	-9.17681	1.50891e-13	1.13316e-12	TRUE	HGNC:11300	SRP19	6728	DOWN
Q9NRN7	AASDHPPT	contrast: whole-tissue_NDC vs synaptosome_NDC # condition_variable: group	12	-2.31826	-9.17609	1.51106e-13	1.13347e-12	TRUE	HGNC:14235	AASDHPPT	60496	DOWN
P34913	EPHX2	contrast: whole-tissue_NDC vs synaptosome_NDC # condition_variable: group	8	-2.8709	-9.15294	1.58147e-13	1.18404e-12	TRUE	HGNC:3402	EPHX2	2053	DOWN
P49368	CCT3	contrast: whole-tissue_NDC vs synaptosome_NDC # condition_variable: group	37	-1.18984	-9.15274	1.5821e-13	1.18404e-12	TRUE	HGNC:1616	CCT3	7203	DOWN
P06703	S100A6	contrast: whole-tissue_NDC vs synaptosome_NDC # condition_variable: group	2	-2.72963	-9.14722	1.5994e-13	1.19562e-12	TRUE	HGNC:10496	S100A6	6277	DOWN
P62857	RPS28	contrast: whole-tissue_NDC vs synaptosome_NDC # condition_variable: group	4	-1.86569	-9.12613	1.66736e-13	1.245e-12	TRUE	HGNC:10418	RPS28	6234	DOWN	RPS28
Q9P2J5	LARS1	contrast: whole-tissue_NDC vs synaptosome_NDC # condition_variable: group	42	-1.46005	-9.12184	1.68156e-13	1.25417e-12	TRUE	HGNC:6512	LARS1	51520	DOWN
O15212	PFDN6	contrast: whole-tissue_NDC vs synaptosome_NDC # condition_variable: group	6	-1.85117	-9.12108	1.68408e-13	1.25462e-12	TRUE	HGNC:4926	PFDN6	10471	DOWN
Q9NZ52	GGA3	contrast: whole-tissue_NDC vs synaptosome_NDC # condition_variable: group	14	-1.57781	-9.11687	1.69815e-13	1.26366e-12	TRUE	HGNC:17079	GGA3	23163	DOWN
Q15311	RALBP1	contrast: whole-tissue_NDC vs synaptosome_NDC # condition_variable: group	8	-1.65564	-9.11067	1.71908e-13	1.27779e-12	TRUE	HGNC:9841	RALBP1	10928	DOWN	RALBP1
Q99567	NUP88	contrast: whole-tissue_NDC vs synaptosome_NDC # condition_variable: group	3	-1.64193	-9.10782	1.7288e-13	1.28287e-12	TRUE	HGNC:8067	NUP88	4927	DOWN
P01009	SERPINA1	contrast: whole-tissue_NDC vs synaptosome_NDC # condition_variable: group	9	-4.52866	-9.10751	1.72985e-13	1.28287e-12	TRUE	HGNC:8941	SERPINA1	5265	DOWN
P17844;P17844-2	DDX5	contrast: whole-tissue_NDC vs synaptosome_NDC # condition_variable: group	15	-1.87386	-9.1048	1.73918e-13	1.28834e-12	TRUE	HGNC:2746	DDX5	1655	DOWN
P01019	AGT	contrast: whole-tissue_NDC vs synaptosome_NDC # condition_variable: group	6	-2.90547	-9.10107	1.75204e-13	1.29639e-12	TRUE	HGNC:333	AGT	183	DOWN
Q66LE6	PPP2R2D	contrast: whole-tissue_NDC vs synaptosome_NDC # condition_variable: group	9	-1.3913	-9.09011	1.7905e-13	1.32335e-12	TRUE	HGNC:23732	PPP2R2D	55844	DOWN
O14602;P47813	EIF1AY;EIF1AX	contrast: whole-tissue_NDC vs synaptosome_NDC # condition_variable: group	2	-2.9536	-9.08235	1.81827e-13	1.34236e-12	TRUE	HGNC:3252	EIF1AY	9086	DOWN	EIF1AY
Q13642-1;Q13642-4;Q13642-5	FHL1	contrast: whole-tissue_NDC vs synaptosome_NDC # condition_variable: group	13	-3.41443	-9.07763	1.83539e-13	1.35347e-12	TRUE	HGNC:3702	FHL1	2273	DOWN
Q86V88	MDP1	contrast: whole-tissue_NDC vs synaptosome_NDC # condition_variable: group	3	-2.56657	-9.0675	1.87268e-13	1.37942e-12	TRUE	HGNC:28781	MDP1	145553	DOWN
P50990	CCT8	contrast: whole-tissue_NDC vs synaptosome_NDC # condition_variable: group	45	-1.30489	-9.06196	1.8934e-13	1.39077e-12	TRUE	HGNC:1623	CCT8	10694	DOWN
Q9NQP4	PFDN4	contrast: whole-tissue_NDC vs synaptosome_NDC # condition_variable: group	3	-1.82247	-9.06167	1.89448e-13	1.39077e-12	TRUE	HGNC:8868	PFDN4	5203	DOWN
Q14696	MESD	contrast: whole-tissue_NDC vs synaptosome_NDC # condition_variable: group	10	-1.50685	-9.02761	2.02741e-13	1.48336e-12	TRUE	HGNC:13520	MESD	23184	DOWN
O15217	GSTA4	contrast: whole-tissue_NDC vs synaptosome_NDC # condition_variable: group	2	-2.30401	-9.02223	2.04928e-13	1.49769e-12	TRUE	HGNC:4629	GSTA4	2941	DOWN
O14745	NHERF1	contrast: whole-tissue_NDC vs synaptosome_NDC # condition_variable: group	18	-1.8612	-9.02102	2.05423e-13	1.49963e-12	TRUE	HGNC:11075	NHERF1	9368	DOWN
Q16775	HAGH	contrast: whole-tissue_NDC vs synaptosome_NDC # condition_variable: group	12	-2.18209	-9.01586	2.0755e-13	1.51348e-12	TRUE	HGNC:4805	HAGH	3029	DOWN
P61601	NCALD	contrast: whole-tissue_NDC vs synaptosome_NDC # condition_variable: group	10	-1.392	-9.01113	2.0952e-13	1.52614e-12	TRUE	HGNC:7655	NCALD	83988	DOWN
Q15257-2	PTPA	contrast: whole-tissue_NDC vs synaptosome_NDC # condition_variable: group	4	-3.25753	-9.00911	2.10367e-13	1.5306e-12	TRUE	HGNC:9308	PTPA	5524	DOWN
O95155;O95155-2;O95155-4	UBE4B	contrast: whole-tissue_NDC vs synaptosome_NDC # condition_variable: group	5	-1.77877	-9.00486	2.12162e-13	1.54195e-12	TRUE	HGNC:12500	UBE4B	10277	DOWN
O15040	TECPR2	contrast: whole-tissue_NDC vs synaptosome_NDC # condition_variable: group	19	-1.2781	-8.99693	2.15551e-13	1.56484e-12	TRUE	HGNC:19957	TECPR2	9895	DOWN
Q9BV38	WDR18	contrast: whole-tissue_NDC vs synaptosome_NDC # condition_variable: group	2	-2.02512	-8.99233	2.17544e-13	1.57756e-12	TRUE	HGNC:17956	WDR18	57418	DOWN
P09874	PARP1	contrast: whole-tissue_NDC vs synaptosome_NDC # condition_variable: group	28	-1.96953	-8.98784	2.19511e-13	1.58883e-12	TRUE	HGNC:270	PARP1	142	DOWN
P07237	P4HB	contrast: whole-tissue_NDC vs synaptosome_NDC # condition_variable: group	31	-1.14966	-8.98767	2.19585e-13	1.58883e-12	TRUE	HGNC:8548	P4HB	5034	DOWN
Q71UM5	RPS27L	contrast: whole-tissue_NDC vs synaptosome_NDC # condition_variable: group	2	-1.53582	-8.98522	2.20664e-13	1.59488e-12	TRUE	HGNC:18476	RPS27L	51065	DOWN	RPS27L
P49593	PPM1F	contrast: whole-tissue_NDC vs synaptosome_NDC # condition_variable: group	7	-2.61344	-8.96816	2.28341e-13	1.64672e-12	TRUE	HGNC:19388	PPM1F	9647	DOWN
Q86TI2;Q86TI2-2	DPP9	contrast: whole-tissue_NDC vs synaptosome_NDC # condition_variable: group	4	-2.1852	-8.96029	2.31974e-13	1.67108e-12	TRUE	HGNC:18648	DPP9	91039	DOWN
Q9BUL8	PDCD10	contrast: whole-tissue_NDC vs synaptosome_NDC # condition_variable: group	7	-1.22198	-8.9585	2.32809e-13	1.67525e-12	TRUE	HGNC:8761	PDCD10	11235	DOWN
Q05086;Q05086-2;Q05086-3	UBE3A	contrast: whole-tissue_NDC vs synaptosome_NDC # condition_variable: group	20	-1.54237	-8.95586	2.34049e-13	1.68232e-12	TRUE	HGNC:12496	UBE3A	7337	DOWN	UBE3A
P26583	HMGB2	contrast: whole-tissue_NDC vs synaptosome_NDC # condition_variable: group	3	-1.96648	-8.95487	2.34514e-13	1.68381e-12	TRUE	HGNC:5000	HMGB2	3148	DOWN
P14625	HSP90B1	contrast: whole-tissue_NDC vs synaptosome_NDC # condition_variable: group	45	-1.4593	-8.95187	2.35933e-13	1.69215e-12	TRUE	HGNC:12028	HSP90B1	7184	DOWN
P53367;P53367-2	ARFIP1	contrast: whole-tissue_NDC vs synaptosome_NDC # condition_variable: group	10	-1.40617	-8.94775	2.37893e-13	1.70434e-12	TRUE	HGNC:21496	ARFIP1	27236	DOWN
P00738	HP	contrast: whole-tissue_NDC vs synaptosome_NDC # condition_variable: group	7	-4.61216	-8.94546	2.38988e-13	1.71031e-12	TRUE	HGNC:5141	HP	3240	DOWN
P35658;P35658-2;P35658-3;P35658-4	NUP214	contrast: whole-tissue_NDC vs synaptosome_NDC # condition_variable: group	7	-1.56459	-8.9445	2.39451e-13	1.71175e-12	TRUE	HGNC:8064	NUP214	8021	DOWN
P80723	BASP1	contrast: whole-tissue_NDC vs synaptosome_NDC # condition_variable: group	16	-2.47928	-8.94267	2.40334e-13	1.71619e-12	TRUE	HGNC:957	BASP1	10409	DOWN	BASP1
O15382	BCAT2	contrast: whole-tissue_NDC vs synaptosome_NDC # condition_variable: group	2	-2.63431	-8.91664	2.5327e-13	1.80658e-12	TRUE	HGNC:977	BCAT2	587	DOWN
P46109	CRKL	contrast: whole-tissue_NDC vs synaptosome_NDC # condition_variable: group	13	-1.99985	-8.91086	2.5624e-13	1.82578e-12	TRUE	HGNC:2363	CRKL	1399	DOWN	CRKL
P25325;P25325-2	MPST	contrast: whole-tissue_NDC vs synaptosome_NDC # condition_variable: group	2	-3.0112	-8.88991	2.67314e-13	1.90055e-12	TRUE	HGNC:7223	MPST	4357	DOWN
P55795	HNRNPH2	contrast: whole-tissue_NDC vs synaptosome_NDC # condition_variable: group	13	-2.0524	-8.87496	2.75524e-13	1.95679e-12	TRUE	HGNC:5042	HNRNPH2	3188	DOWN	HNRNPH2
Q99615	DNAJC7	contrast: whole-tissue_NDC vs synaptosome_NDC # condition_variable: group	18	-1.10774	-8.86869	2.79047e-13	1.97966e-12	TRUE	HGNC:12392	DNAJC7	7266	DOWN
P49207	RPL34	contrast: whole-tissue_NDC vs synaptosome_NDC # condition_variable: group	6	-2.04753	-8.85857	2.8483e-13	2.01849e-12	TRUE	HGNC:10340	RPL34	6164	DOWN	RPL34
P62140	PPP1CB	contrast: whole-tissue_NDC vs synaptosome_NDC # condition_variable: group	8	-1.23927	-8.85555	2.86578e-13	2.02868e-12	TRUE	HGNC:9282	PPP1CB	5500	DOWN
A0A7P0T932	ACADM	contrast: whole-tissue_NDC vs synaptosome_NDC # condition_variable: group	10	-2.20065	-8.85378	2.8761e-13	2.03379e-12	TRUE	HGNC:89	ACADM	34	DOWN
Q9Y383	LUC7L2	contrast: whole-tissue_NDC vs synaptosome_NDC # condition_variable: group	2	-2.66823	-8.85147	2.8896e-13	2.04113e-12	TRUE	HGNC:21608	LUC7L2	51631	DOWN
P00491	PNP	contrast: whole-tissue_NDC vs synaptosome_NDC # condition_variable: group	5	-3.64784	-8.8449	2.92845e-13	2.06634e-12	TRUE	HGNC:7892	PNP	4860	DOWN
Q96LR5	UBE2E2	contrast: whole-tissue_NDC vs synaptosome_NDC # condition_variable: group	2	-2.19429	-8.84273	2.94135e-13	2.07321e-12	TRUE	HGNC:12478	UBE2E2	7325	DOWN
Q8TBF2;Q8TBF2-3	PRXL2B	contrast: whole-tissue_NDC vs synaptosome_NDC # condition_variable: group	7	-2.03279	-8.84086	2.95252e-13	2.07884e-12	TRUE	HGNC:28390	PRXL2B	127281	DOWN
P54819;P54819-2;P54819-5	AK2	contrast: whole-tissue_NDC vs synaptosome_NDC # condition_variable: group	8	-2.54388	-8.82872	3.02635e-13	2.12854e-12	TRUE	HGNC:362	AK2	204	DOWN
Q96RS6;Q96RS6-2;Q96RS6-3	NUDCD1	contrast: whole-tissue_NDC vs synaptosome_NDC # condition_variable: group	7	-2.10126	-8.79646	3.23197e-13	2.26584e-12	TRUE	HGNC:24306	NUDCD1	84955	DOWN
P08134;P61586	RHOC;RHOA	contrast: whole-tissue_NDC vs synaptosome_NDC # condition_variable: group	5	-1.83204	-8.79173	3.26332e-13	2.28537e-12	TRUE	HGNC:669	RHOC	389	DOWN
O43924	PDE6D	contrast: whole-tissue_NDC vs synaptosome_NDC # condition_variable: group	4	-1.29554	-8.78781	3.28957e-13	2.30129e-12	TRUE	HGNC:8788	PDE6D	5147	DOWN
Q9NWB1;Q9NWB1-2;Q9NWB1-3;Q9NWB1-4;Q9NWB1-5	RBFOX1	contrast: whole-tissue_NDC vs synaptosome_NDC # condition_variable: group	2	-1.77999	-8.78179	3.33022e-13	2.32724e-12	TRUE	HGNC:18222	RBFOX1	54715	DOWN
Q9H115	NAPB	contrast: whole-tissue_NDC vs synaptosome_NDC # condition_variable: group	33	-1.43278	-8.76753	3.42882e-13	2.39359e-12	TRUE	HGNC:15751	NAPB	63908	DOWN	NAPB
P62081	RPS7	contrast: whole-tissue_NDC vs synaptosome_NDC # condition_variable: group	6	-1.74632	-8.76171	3.4699e-13	2.41968e-12	TRUE	HGNC:10440	RPS7	6201	DOWN	RPS7
Q9H6R3	ACSS3	contrast: whole-tissue_NDC vs synaptosome_NDC # condition_variable: group	16	-1.59947	-8.7588	3.49067e-13	2.43157e-12	TRUE	HGNC:24723	ACSS3	79611	DOWN
P35612	ADD2	contrast: whole-tissue_NDC vs synaptosome_NDC # condition_variable: group	45	-1.66965	-8.7549	3.51865e-13	2.44846e-12	TRUE	HGNC:244	ADD2	119	DOWN	ADD2
P56545;P56545-2;P56545-3	CTBP2	contrast: whole-tissue_NDC vs synaptosome_NDC # condition_variable: group	5	-1.887	-8.75263	3.5351e-13	2.45729e-12	TRUE	HGNC:2495	CTBP2	1488	DOWN	CTBP2
Q5VZF2;Q5VZF2-2;Q5VZF2-3;Q9NR56;Q9NR56-2;Q9NR56-3;Q9NR56-4;Q9NR56-5;Q9NR56-6;Q9NR56-7	MBNL2;MBNL1	contrast: whole-tissue_NDC vs synaptosome_NDC # condition_variable: group	3	-1.61145	-8.74103	3.62023e-13	2.51113e-12	TRUE	HGNC:16746	MBNL2	10150	DOWN
O00423-3	EML1	contrast: whole-tissue_NDC vs synaptosome_NDC # condition_variable: group	10	-1.28256	-8.73143	3.69229e-13	2.5584e-12	TRUE	HGNC:3330	EML1	2009	DOWN
P29966	MARCKS	contrast: whole-tissue_NDC vs synaptosome_NDC # condition_variable: group	11	-2.66396	-8.72258	3.76006e-13	2.60021e-12	TRUE	HGNC:6759	MARCKS	4082	DOWN	MARCKS
P50991	CCT4	contrast: whole-tissue_NDC vs synaptosome_NDC # condition_variable: group	32	-1.26418	-8.72251	3.76059e-13	2.60021e-12	TRUE	HGNC:1617	CCT4	10575	DOWN
Q6UWP2	DHRS11	contrast: whole-tissue_NDC vs synaptosome_NDC # condition_variable: group	3	-3.25588	-8.71901	3.7878e-13	2.61626e-12	TRUE	HGNC:28639	DHRS11	79154	DOWN
Q6ZVK8	NUDT18	contrast: whole-tissue_NDC vs synaptosome_NDC # condition_variable: group	2	-2.20474	-8.70801	3.87451e-13	2.67333e-12	TRUE	HGNC:26194	NUDT18	79873	DOWN
Q96KP4	CNDP2	contrast: whole-tissue_NDC vs synaptosome_NDC # condition_variable: group	19	-3.53359	-8.69619	3.97006e-13	2.73637e-12	TRUE	HGNC:24437	CNDP2	55748	DOWN
O00115;O00115-2	DNASE2	contrast: whole-tissue_NDC vs synaptosome_NDC # condition_variable: group	2	-2.48792	-8.69509	3.97903e-13	2.73967e-12	TRUE	HGNC:2960	DNASE2	1777	DOWN
Q4LDG9;Q4LDG9-3	DNAL1	contrast: whole-tissue_NDC vs synaptosome_NDC # condition_variable: group	2	-1.93788	-8.69416	3.9867e-13	2.74206e-12	TRUE	HGNC:23247	DNAL1	83544	DOWN
Q9P258	RCC2	contrast: whole-tissue_NDC vs synaptosome_NDC # condition_variable: group	4	-1.59615	-8.69129	4.01038e-13	2.75545e-12	TRUE	HGNC:30297	RCC2	55920	DOWN
Q02153	GUCY1B1	contrast: whole-tissue_NDC vs synaptosome_NDC # condition_variable: group	29	-0.970242	-8.6907	4.01528e-13	2.75592e-12	TRUE	HGNC:4687	GUCY1B1	2983	DOWN	GUCY1B1
P46937;P46937-2;P46937-8;P46937-9	YAP1	contrast: whole-tissue_NDC vs synaptosome_NDC # condition_variable: group	2	-2.23372	-8.68728	4.04371e-13	2.77252e-12	TRUE	HGNC:16262	YAP1	10413	DOWN
Q13162	PRDX4	contrast: whole-tissue_NDC vs synaptosome_NDC # condition_variable: group	13	-1.25174	-8.68381	4.07271e-13	2.78948e-12	TRUE	HGNC:17169	PRDX4	10549	DOWN
O60268;O60268-3	KIAA0513	contrast: whole-tissue_NDC vs synaptosome_NDC # condition_variable: group	17	-2.23059	-8.67556	4.14275e-13	2.83153e-12	TRUE	HGNC:29058	KIAA0513	9764	DOWN
Q6YN16	HSDL2	contrast: whole-tissue_NDC vs synaptosome_NDC # condition_variable: group	19	-1.27314	-8.6745	4.15181e-13	2.83476e-12	TRUE	HGNC:18572	HSDL2	84263	DOWN
O75886	STAM2	contrast: whole-tissue_NDC vs synaptosome_NDC # condition_variable: group	7	-1.73958	-8.66491	4.23497e-13	2.88552e-12	TRUE	HGNC:11358	STAM2	10254	DOWN
Q9NTX5;Q9NTX5-2;Q9NTX5-6	ECHDC1	contrast: whole-tissue_NDC vs synaptosome_NDC # condition_variable: group	13	-1.51497	-8.64849	4.38143e-13	2.9791e-12	TRUE	HGNC:21489	ECHDC1	55862	DOWN
Q9BRF8	CPPED1	contrast: whole-tissue_NDC vs synaptosome_NDC # condition_variable: group	2	-2.47003	-8.64321	4.42963e-13	3.00875e-12	TRUE	HGNC:25632	CPPED1	55313	DOWN
H0YDM4	HOOK3	contrast: whole-tissue_NDC vs synaptosome_NDC # condition_variable: group	14	-1.53549	-8.62922	4.56009e-13	3.09415e-12	TRUE	HGNC:23576	HOOK3	84376	DOWN
Q01433	AMPD2	contrast: whole-tissue_NDC vs synaptosome_NDC # condition_variable: group	18	-2.41463	-8.61868	4.66095e-13	3.1593e-12	TRUE	HGNC:469	AMPD2	271	DOWN
Q9UNE7	STUB1	contrast: whole-tissue_NDC vs synaptosome_NDC # condition_variable: group	18	-1.04249	-8.60464	4.79905e-13	3.24618e-12	TRUE	HGNC:11427	STUB1	10273	DOWN
Q9BTE1;Q9BTE1-2	DCTN5	contrast: whole-tissue_NDC vs synaptosome_NDC # condition_variable: group	3	-1.96212	-8.59376	4.90903e-13	3.31659e-12	TRUE	HGNC:24594	DCTN5	84516	DOWN
Q96IU4	ABHD14B	contrast: whole-tissue_NDC vs synaptosome_NDC # condition_variable: group	6	-3.16988	-8.59335	4.91328e-13	3.31659e-12	TRUE	HGNC:28235	ABHD14B	84836	DOWN
Q9H0L4	CSTF2T	contrast: whole-tissue_NDC vs synaptosome_NDC # condition_variable: group	5	-1.29526	-8.58591	4.99009e-13	3.36449e-12	TRUE	HGNC:17086	CSTF2T	23283	DOWN
P50440;P50440-2	GATM	contrast: whole-tissue_NDC vs synaptosome_NDC # condition_variable: group	11	-2.39964	-8.58548	4.99453e-13	3.36449e-12	TRUE	HGNC:4175	GATM	2628	DOWN
P12004	PCNA	contrast: whole-tissue_NDC vs synaptosome_NDC # condition_variable: group	2	-1.78471	-8.57576	5.09687e-13	3.4299e-12	TRUE	HGNC:8729	PCNA	5111	DOWN
Q9Y281;Q9Y281-3	CFL2	contrast: whole-tissue_NDC vs synaptosome_NDC # condition_variable: group	9	-2.9377	-8.5653	5.20944e-13	3.50205e-12	TRUE	HGNC:1875	CFL2	1073	DOWN
P50583	NUDT2	contrast: whole-tissue_NDC vs synaptosome_NDC # condition_variable: group	6	-2.23735	-8.54787	5.40283e-13	3.62832e-12	TRUE	HGNC:8049	NUDT2	318	DOWN
P55327-5	TPD52	contrast: whole-tissue_NDC vs synaptosome_NDC # condition_variable: group	7	-1.87442	-8.54663	5.41689e-13	3.63404e-12	TRUE	HGNC:12005	TPD52	7163	DOWN	TPD52
O75116	ROCK2	contrast: whole-tissue_NDC vs synaptosome_NDC # condition_variable: group	44	-2.11402	-8.54591	5.42506e-13	3.63579e-12	TRUE	HGNC:10252	ROCK2	9475	DOWN	ROCK2
P26373	RPL13	contrast: whole-tissue_NDC vs synaptosome_NDC # condition_variable: group	7	-2.11655	-8.54482	5.43743e-13	3.63663e-12	TRUE	HGNC:10303	RPL13	6137	DOWN	RPL13
P69849;Q15155;Q5JPE7;Q5JPE7-2	NOMO3;NOMO1;NOMO2	contrast: whole-tissue_NDC vs synaptosome_NDC # condition_variable: group	23	-1.26284	-8.54513	5.43389e-13	3.63663e-12	TRUE	HGNC:25242	NOMO3	408050	DOWN
P53602	MVD	contrast: whole-tissue_NDC vs synaptosome_NDC # condition_variable: group	6	-2.76613	-8.52997	5.60936e-13	3.74753e-12	TRUE	HGNC:7529	MVD	4597	DOWN
Q5EBL4	RILPL1	contrast: whole-tissue_NDC vs synaptosome_NDC # condition_variable: group	7	-1.82349	-8.52932	5.61697e-13	3.74753e-12	TRUE	HGNC:26814	RILPL1	353116	DOWN
Q96ME1	FBXL18	contrast: whole-tissue_NDC vs synaptosome_NDC # condition_variable: group	16	-1.60676	-8.52903	5.62044e-13	3.74753e-12	TRUE	HGNC:21874	FBXL18	80028	DOWN
P26378;P26378-1;P26378-2;P26378-3;P26378-4;P26378-5	ELAVL4	contrast: whole-tissue_NDC vs synaptosome_NDC # condition_variable: group	4	-2.22835	-8.52117	5.71392e-13	3.80598e-12	TRUE	HGNC:3315	ELAVL4	1996	DOWN	ELAVL4
P10253	GAA	contrast: whole-tissue_NDC vs synaptosome_NDC # condition_variable: group	7	-2.52142	-8.5169	5.76542e-13	3.83638e-12	TRUE	HGNC:4065	GAA	2548	DOWN
Q9NSK7;Q9NSK7-3;Q9NSK7-4	C19ORF12	contrast: whole-tissue_NDC vs synaptosome_NDC # condition_variable: group	2	-1.98042	-8.50635	5.89467e-13	3.91442e-12	TRUE	HGNC:25443	C19ORF12	83636	DOWN
P08670	VIM	contrast: whole-tissue_NDC vs synaptosome_NDC # condition_variable: group	36	-3.64594	-8.49902	5.98619e-13	3.97116e-12	TRUE	HGNC:12692	VIM	7431	DOWN
Q9UHL4	DPP7	contrast: whole-tissue_NDC vs synaptosome_NDC # condition_variable: group	6	-3.01194	-8.48765	6.13117e-13	4.06322e-12	TRUE	HGNC:14892	DPP7	29952	DOWN
Q6N069-2;Q6N069-3;Q6N069-4;Q6N069-5;Q9BXJ9	NAA16;NAA15	contrast: whole-tissue_NDC vs synaptosome_NDC # condition_variable: group	3	-2.29137	-8.46804	6.39013e-13	4.23055e-12	TRUE	HGNC:26164	NAA16	79612	DOWN
P50897	PPT1	contrast: whole-tissue_NDC vs synaptosome_NDC # condition_variable: group	9	-1.28171	-8.45963	6.50463e-13	4.302e-12	TRUE	HGNC:9325	PPT1	5538	DOWN	PPT1
P46782	RPS5	contrast: whole-tissue_NDC vs synaptosome_NDC # condition_variable: group	10	-1.84542	-8.44327	6.73359e-13	4.44893e-12	TRUE	HGNC:10426	RPS5	6193	DOWN	RPS5
P18124	RPL7	contrast: whole-tissue_NDC vs synaptosome_NDC # condition_variable: group	13	-1.93196	-8.44157	6.75777e-13	4.4604e-12	TRUE	HGNC:10363	RPL7	6129	DOWN	RPL7
O94985-2	CLSTN1	contrast: whole-tissue_NDC vs synaptosome_NDC # condition_variable: group	20	-1.64463	-8.4379	6.81057e-13	4.4862e-12	TRUE	HGNC:17447	CLSTN1	22883	DOWN	CLSTN1
Q4G0F5	VPS26B	contrast: whole-tissue_NDC vs synaptosome_NDC # condition_variable: group	13	-1.92357	-8.43259	6.88753e-13	4.52824e-12	TRUE	HGNC:28119	VPS26B	112936	DOWN	VPS26B
O14776;O14776-2	TCERG1	contrast: whole-tissue_NDC vs synaptosome_NDC # condition_variable: group	7	-1.91423	-8.43254	6.88825e-13	4.52824e-12	TRUE	HGNC:15630	TCERG1	10915	DOWN
P85037	FOXK1	contrast: whole-tissue_NDC vs synaptosome_NDC # condition_variable: group	5	-1.57597	-8.42946	6.93345e-13	4.55339e-12	TRUE	HGNC:23480	FOXK1	221937	DOWN
Q9HC35;Q9HC35-2	EML4	contrast: whole-tissue_NDC vs synaptosome_NDC # condition_variable: group	9	-1.39141	-8.42558	6.9907e-13	4.58638e-12	TRUE	HGNC:1316	EML4	27436	DOWN
Q9Y678	COPG1	contrast: whole-tissue_NDC vs synaptosome_NDC # condition_variable: group	23	-1.11035	-8.40818	7.25358e-13	4.75407e-12	TRUE	HGNC:2236	COPG1	22820	DOWN
P48444	ARCN1	contrast: whole-tissue_NDC vs synaptosome_NDC # condition_variable: group	23	-1.0849	-8.40714	7.26972e-13	4.75989e-12	TRUE	HGNC:649	ARCN1	372	DOWN
P78371	CCT2	contrast: whole-tissue_NDC vs synaptosome_NDC # condition_variable: group	36	-1.27197	-8.40477	7.30636e-13	4.77909e-12	TRUE	HGNC:1615	CCT2	10576	DOWN
P15927;P15927-2;P15927-3	RPA2	contrast: whole-tissue_NDC vs synaptosome_NDC # condition_variable: group	5	-1.50347	-8.40072	7.36955e-13	4.81561e-12	TRUE	HGNC:10290	RPA2	6118	DOWN
A0A8I5KWT8	MYH9	contrast: whole-tissue_NDC vs synaptosome_NDC # condition_variable: group	92	-1.16779	-8.38918	7.55272e-13	4.92055e-12	TRUE	HGNC:7579	MYH9	4627	DOWN
O60784	TOM1	contrast: whole-tissue_NDC vs synaptosome_NDC # condition_variable: group	14	-1.96734	-8.38669	7.59281e-13	4.94175e-12	TRUE	HGNC:11982	TOM1	10043	DOWN
Q63HR2;Q63HR2-4;Q63HR2-6	TNS2	contrast: whole-tissue_NDC vs synaptosome_NDC # condition_variable: group	4	-1.7279	-8.38292	7.654e-13	4.97168e-12	TRUE	HGNC:19737	TNS2	23371	DOWN
Q9UJU6-3	DBNL	contrast: whole-tissue_NDC vs synaptosome_NDC # condition_variable: group	20	-1.97463	-8.37152	7.84231e-13	5.08894e-12	TRUE	HGNC:2696	DBNL	28988	DOWN	DBNL
P61513	RPL37A	contrast: whole-tissue_NDC vs synaptosome_NDC # condition_variable: group	4	-2.44939	-8.36801	7.90112e-13	5.12203e-12	TRUE	HGNC:10348	RPL37A	6168	DOWN	RPL37A
P47914	RPL29	contrast: whole-tissue_NDC vs synaptosome_NDC # condition_variable: group	2	-2.06054	-8.36537	7.94587e-13	5.14593e-12	TRUE	HGNC:10331	RPL29	6159	DOWN	RPL29
P62847;P62847-2;P62847-3;P62847-4	RPS24	contrast: whole-tissue_NDC vs synaptosome_NDC # condition_variable: group	3	-2.31427	-8.35546	8.11571e-13	5.25072e-12	TRUE	HGNC:10411	RPS24	6229	DOWN	RPS24
Q9Y2Y0;Q9Y2Y0-2	ARL2BP	contrast: whole-tissue_NDC vs synaptosome_NDC # condition_variable: group	3	-1.47921	-8.35497	8.12413e-13	5.25098e-12	TRUE	HGNC:17146	ARL2BP	23568	DOWN
Q9ULR3	PPM1H	contrast: whole-tissue_NDC vs synaptosome_NDC # condition_variable: group	17	-1.73294	-8.35153	8.18418e-13	5.28457e-12	TRUE	HGNC:18583	PPM1H	57460	DOWN	PPM1H
Q9Y2Z0;Q9Y2Z0-2	SUGT1	contrast: whole-tissue_NDC vs synaptosome_NDC # condition_variable: group	13	-2.14991	-8.32773	8.61159e-13	5.55507e-12	TRUE	HGNC:16987	SUGT1	10910	DOWN
Q96DE0	NUDT16	contrast: whole-tissue_NDC vs synaptosome_NDC # condition_variable: group	4	-2.12205	-8.32616	8.64069e-13	5.56835e-12	TRUE	HGNC:26442	NUDT16	131870	DOWN
Q9BQI5;Q9BQI5-2;Q9BQI5-5	SGIP1	contrast: whole-tissue_NDC vs synaptosome_NDC # condition_variable: group	19	-1.50912	-8.32017	8.75237e-13	5.63477e-12	TRUE	HGNC:25412	SGIP1	84251	DOWN	SGIP1
Q96QZ7;Q96QZ7-3;Q96QZ7-5	MAGI1	contrast: whole-tissue_NDC vs synaptosome_NDC # condition_variable: group	21	-1.25473	-8.31711	8.80994e-13	5.66626e-12	TRUE	HGNC:946	MAGI1	9223	DOWN	MAGI1
P63279	UBE2I	contrast: whole-tissue_NDC vs synaptosome_NDC # condition_variable: group	6	-1.70173	-8.30945	8.95596e-13	5.75451e-12	TRUE	HGNC:12485	UBE2I	7329	DOWN	UBE2I
P47897	QARS1	contrast: whole-tissue_NDC vs synaptosome_NDC # condition_variable: group	17	-1.84717	-8.29391	9.25992e-13	5.94398e-12	TRUE	HGNC:9751	QARS1	5859	DOWN
P11908;P11908-2	PRPS2	contrast: whole-tissue_NDC vs synaptosome_NDC # condition_variable: group	5	-2.24914	-8.29226	9.29276e-13	5.95921e-12	TRUE	HGNC:9465	PRPS2	5634	DOWN
P17900	GM2A	contrast: whole-tissue_NDC vs synaptosome_NDC # condition_variable: group	2	-2.20396	-8.28962	9.34581e-13	5.98736e-12	TRUE	HGNC:4367	GM2A	2760	DOWN
P30050	RPL12	contrast: whole-tissue_NDC vs synaptosome_NDC # condition_variable: group	6	-1.49873	-8.28834	9.37154e-13	5.99211e-12	TRUE	HGNC:10302	RPL12	6136	DOWN	RPL12
Q9NP97	DYNLRB1	contrast: whole-tissue_NDC vs synaptosome_NDC # condition_variable: group	7	-1.94892	-8.28841	9.37012e-13	5.99211e-12	TRUE	HGNC:15468	DYNLRB1	83658	DOWN
P09488;P28161;Q03013;Q03013-2	GSTM1;GSTM2;GSTM4	contrast: whole-tissue_NDC vs synaptosome_NDC # condition_variable: group	4	-4.46422	-8.28547	9.42961e-13	6.02335e-12	TRUE	HGNC:4632	GSTM1	2944	DOWN
P08183;P08183-2	ABCB1	contrast: whole-tissue_NDC vs synaptosome_NDC # condition_variable: group	10	-1.49798	-8.28481	9.44292e-13	6.02596e-12	TRUE	HGNC:40	ABCB1	5243	DOWN
P30153	PPP2R1A	contrast: whole-tissue_NDC vs synaptosome_NDC # condition_variable: group	30	-1.64231	-8.28222	9.49582e-13	6.05382e-12	TRUE	HGNC:9302	PPP2R1A	5518	DOWN	PPP2R1A
P46778	RPL21	contrast: whole-tissue_NDC vs synaptosome_NDC # condition_variable: group	4	-1.81431	-8.27512	9.64204e-13	6.13508e-12	TRUE	HGNC:10313	RPL21	6144	DOWN	RPL21
P01011	SERPINA3	contrast: whole-tissue_NDC vs synaptosome_NDC # condition_variable: group	5	-3.91186	-8.27415	9.66216e-13	6.1419e-12	TRUE	HGNC:16	SERPINA3	12	DOWN
Q9H2U2;Q9H2U2-2	PPA2	contrast: whole-tissue_NDC vs synaptosome_NDC # condition_variable: group	11	-2.21397	-8.26539	9.84643e-13	6.2469e-12	TRUE	HGNC:28883	PPA2	27068	DOWN	PPA2
Q9BTT0;Q9BTT0-3	ANP32E	contrast: whole-tissue_NDC vs synaptosome_NDC # condition_variable: group	2	-2.05583	-8.2618	9.92285e-13	6.28928e-12	TRUE	HGNC:16673	ANP32E	81611	DOWN	ANP32E
Q96EK7	FAM120B	contrast: whole-tissue_NDC vs synaptosome_NDC # condition_variable: group	13	-2.00435	-8.25316	1.01097e-12	6.4015e-12	TRUE	HGNC:21109	FAM120B	84498	DOWN
Q9Y5X3	SNX5	contrast: whole-tissue_NDC vs synaptosome_NDC # condition_variable: group	16	-1.4013	-8.25243	1.01256e-12	6.40537e-12	TRUE	HGNC:14969	SNX5	27131	DOWN
Q96CM8;Q96CM8-2;Q96CM8-3	ACSF2	contrast: whole-tissue_NDC vs synaptosome_NDC # condition_variable: group	13	-1.51251	-8.24232	1.03493e-12	6.54053e-12	TRUE	HGNC:26101	ACSF2	80221	DOWN
O00193	SMAP	contrast: whole-tissue_NDC vs synaptosome_NDC # condition_variable: group	2	-3.34393	-8.23689	1.04715e-12	6.61139e-12	TRUE		SMAP		DOWN
P33402;P33402-3	GUCY1A2	contrast: whole-tissue_NDC vs synaptosome_NDC # condition_variable: group	26	-0.971022	-8.22403	1.07671e-12	6.79147e-12	TRUE	HGNC:4684	GUCY1A2	2977	DOWN
P17987	TCP1	contrast: whole-tissue_NDC vs synaptosome_NDC # condition_variable: group	34	-1.20222	-8.22311	1.07885e-12	6.79843e-12	TRUE	HGNC:11655	TCP1	6950	DOWN
Q8TD55	PLEKHO2	contrast: whole-tissue_NDC vs synaptosome_NDC # condition_variable: group	11	-1.32899	-8.21889	1.08877e-12	6.8543e-12	TRUE	HGNC:30026	PLEKHO2	80301	DOWN
Q86WR0	CCDC25	contrast: whole-tissue_NDC vs synaptosome_NDC # condition_variable: group	2	-2.10897	-8.21525	1.09739e-12	6.90194e-12	TRUE	HGNC:25591	CCDC25	55246	DOWN
P22059	OSBP	contrast: whole-tissue_NDC vs synaptosome_NDC # condition_variable: group	21	-1.43278	-8.20785	1.11513e-12	7.0068e-12	TRUE	HGNC:8503	OSBP	5007	DOWN
P07686	HEXB	contrast: whole-tissue_NDC vs synaptosome_NDC # condition_variable: group	10	-2.30434	-8.20411	1.12423e-12	7.05042e-12	TRUE	HGNC:4879	HEXB	3074	DOWN
Q9H3P7	ACBD3	contrast: whole-tissue_NDC vs synaptosome_NDC # condition_variable: group	12	-0.968212	-8.1939	1.14943e-12	7.19469e-12	TRUE	HGNC:15453	ACBD3	64746	DOWN
P61011	SRP54	contrast: whole-tissue_NDC vs synaptosome_NDC # condition_variable: group	14	-1.24432	-8.18544	1.17077e-12	7.32125e-12	TRUE	HGNC:11301	SRP54	6729	DOWN
O15355	PPM1G	contrast: whole-tissue_NDC vs synaptosome_NDC # condition_variable: group	2	-2.42698	-8.18436	1.17352e-12	7.33139e-12	TRUE	HGNC:9278	PPM1G	5496	DOWN
P47755	CAPZA2	contrast: whole-tissue_NDC vs synaptosome_NDC # condition_variable: group	10	-1.59693	-8.17871	1.18804e-12	7.41504e-12	TRUE	HGNC:1490	CAPZA2	830	DOWN
Q9BW30	TPPP3	contrast: whole-tissue_NDC vs synaptosome_NDC # condition_variable: group	10	-2.03662	-8.17709	1.19224e-12	7.43415e-12	TRUE	HGNC:24162	TPPP3	51673	DOWN
Q9NQE9	HINT3	contrast: whole-tissue_NDC vs synaptosome_NDC # condition_variable: group	4	-2.09874	-8.17427	1.19956e-12	7.47266e-12	TRUE	HGNC:18468	HINT3	135114	DOWN
O43175	PHGDH	contrast: whole-tissue_NDC vs synaptosome_NDC # condition_variable: group	21	-2.36963	-8.1729	1.20315e-12	7.48791e-12	TRUE	HGNC:8923	PHGDH	26227	DOWN
P40227	CCT6A	contrast: whole-tissue_NDC vs synaptosome_NDC # condition_variable: group	28	-1.17755	-8.16794	1.21623e-12	7.56213e-12	TRUE	HGNC:1620	CCT6A	908	DOWN
P35268	RPL22	contrast: whole-tissue_NDC vs synaptosome_NDC # condition_variable: group	3	-1.62281	-8.16493	1.22422e-12	7.60457e-12	TRUE	HGNC:10315	RPL22	6146	DOWN	RPL22
Q10567-4	AP1B1	contrast: whole-tissue_NDC vs synaptosome_NDC # condition_variable: group	46	-1.12081	-8.14858	1.26867e-12	7.87323e-12	TRUE	HGNC:554	AP1B1	162	DOWN	AP1B1
Q5JTV8	TOR1AIP1	contrast: whole-tissue_NDC vs synaptosome_NDC # condition_variable: group	8	-1.11079	-8.14783	1.27075e-12	7.87868e-12	TRUE	HGNC:29456	TOR1AIP1	26092	DOWN
Q9H6T3	RPAP3	contrast: whole-tissue_NDC vs synaptosome_NDC # condition_variable: group	7	-1.20313	-8.14723	1.27241e-12	7.8815e-12	TRUE	HGNC:26151	RPAP3	79657	DOWN
Q9H993	ARMT1	contrast: whole-tissue_NDC vs synaptosome_NDC # condition_variable: group	2	-2.82334	-8.90403	1.27365e-12	7.88168e-12	TRUE	HGNC:17872	ARMT1	79624	DOWN
Q14247	CTTN	contrast: whole-tissue_NDC vs synaptosome_NDC # condition_variable: group	24	-1.41868	-8.14295	1.28438e-12	7.94059e-12	TRUE	HGNC:3338	CTTN	2017	DOWN	CTTN
P53582	METAP1	contrast: whole-tissue_NDC vs synaptosome_NDC # condition_variable: group	3	-2.00634	-8.14234	1.28608e-12	7.94355e-12	TRUE	HGNC:15789	METAP1	23173	DOWN
Q16537	PPP2R5E	contrast: whole-tissue_NDC vs synaptosome_NDC # condition_variable: group	13	-1.00142	-8.13995	1.29283e-12	7.97773e-12	TRUE	HGNC:9313	PPP2R5E	5529	DOWN
Q96PK6	RBM14	contrast: whole-tissue_NDC vs synaptosome_NDC # condition_variable: group	8	-2.79212	-8.134	1.30974e-12	8.07444e-12	TRUE	HGNC:14219	RBM14	10432	DOWN
Q969V3;Q969V3-2	NCLN	contrast: whole-tissue_NDC vs synaptosome_NDC # condition_variable: group	17	-1.20151	-8.13304	1.31251e-12	8.08392e-12	TRUE	HGNC:26923	NCLN	56926	DOWN
Q9Y2I1	NISCH	contrast: whole-tissue_NDC vs synaptosome_NDC # condition_variable: group	17	-1.15711	-8.12408	1.33849e-12	8.2348e-12	TRUE	HGNC:18006	NISCH	11188	DOWN
Q8NBS9	TXNDC5	contrast: whole-tissue_NDC vs synaptosome_NDC # condition_variable: group	13	-1.20884	-8.12373	1.33952e-12	8.2348e-12	TRUE	HGNC:21073	TXNDC5	81567	DOWN
Q92747	ARPC1A	contrast: whole-tissue_NDC vs synaptosome_NDC # condition_variable: group	19	-1.01225	-8.11829	1.35555e-12	8.32552e-12	TRUE	HGNC:703	ARPC1A	10552	DOWN	ARPC1A
Q9UNZ2;Q9UNZ2-5	NSFL1C	contrast: whole-tissue_NDC vs synaptosome_NDC # condition_variable: group	18	-2.29225	-8.09249	1.4345e-12	8.7939e-12	TRUE	HGNC:15912	NSFL1C	55968	DOWN
Q15172	PPP2R5A	contrast: whole-tissue_NDC vs synaptosome_NDC # condition_variable: group	12	-1.40569	-8.06867	1.51164e-12	9.25811e-12	TRUE	HGNC:9309	PPP2R5A	5525	DOWN
O43684;O43684-2	BUB3	contrast: whole-tissue_NDC vs synaptosome_NDC # condition_variable: group	9	-1.80523	-8.06356	1.52876e-12	9.35419e-12	TRUE	HGNC:1151	BUB3	9184	DOWN
P21953	BCKDHB	contrast: whole-tissue_NDC vs synaptosome_NDC # condition_variable: group	8	-1.33718	-8.06297	1.53075e-12	9.35759e-12	TRUE	HGNC:987	BCKDHB	594	DOWN
Q709C8	VPS13C	contrast: whole-tissue_NDC vs synaptosome_NDC # condition_variable: group	66	-1.24694	-8.05931	1.54315e-12	9.42463e-12	TRUE	HGNC:23594	VPS13C	54832	DOWN
Q00688	FKBP3	contrast: whole-tissue_NDC vs synaptosome_NDC # condition_variable: group	8	-1.3626	-8.05412	1.56091e-12	9.52415e-12	TRUE	HGNC:3719	FKBP3	2287	DOWN
Q9BVG4	PBDC1	contrast: whole-tissue_NDC vs synaptosome_NDC # condition_variable: group	8	-1.22605	-8.0383	1.61639e-12	9.85349e-12	TRUE	HGNC:28790	PBDC1	51260	DOWN
O00629	KPNA4	contrast: whole-tissue_NDC vs synaptosome_NDC # condition_variable: group	7	-2.06495	-8.03725	1.62015e-12	9.86721e-12	TRUE	HGNC:6397	KPNA4	3840	DOWN
P62913;P62913-2	RPL11	contrast: whole-tissue_NDC vs synaptosome_NDC # condition_variable: group	5	-1.50072	-8.03621	1.62388e-12	9.8784e-12	TRUE	HGNC:10301	RPL11	6135	DOWN	RPL11
Q15814	TBCC	contrast: whole-tissue_NDC vs synaptosome_NDC # condition_variable: group	9	-1.7587	-8.03589	1.62501e-12	9.8784e-12	TRUE	HGNC:11580	TBCC	6903	DOWN
Q9H9Q2	COPS7B	contrast: whole-tissue_NDC vs synaptosome_NDC # condition_variable: group	2	-2.1889	-8.02868	1.65114e-12	1.0028e-11	TRUE	HGNC:16760	COPS7B	64708	DOWN
Q9BVA0	KATNB1	contrast: whole-tissue_NDC vs synaptosome_NDC # condition_variable: group	19	-1.01205	-8.02578	1.66177e-12	1.00831e-11	TRUE	HGNC:6217	KATNB1	10300	DOWN
P15170-2;P15170-3	GSPT1	contrast: whole-tissue_NDC vs synaptosome_NDC # condition_variable: group	8	-1.90147	-8.02084	1.68002e-12	1.01844e-11	TRUE	HGNC:4621	GSPT1	2935	DOWN
O75569	PRKRA	contrast: whole-tissue_NDC vs synaptosome_NDC # condition_variable: group	14	-1.46097	-8.01345	1.70775e-12	1.0343e-11	TRUE	HGNC:9438	PRKRA	8575	DOWN
Q9Y3A5	SBDS	contrast: whole-tissue_NDC vs synaptosome_NDC # condition_variable: group	14	-1.02938	-8.00339	1.74626e-12	1.05664e-11	TRUE	HGNC:19440	SBDS	51119	DOWN
Q9H8Y8;Q9H8Y8-3	GORASP2	contrast: whole-tissue_NDC vs synaptosome_NDC # condition_variable: group	8	-1.68693	-7.99865	1.76471e-12	1.06682e-11	TRUE	HGNC:17500	GORASP2	26003	DOWN
P12814-3	ACTN1	contrast: whole-tissue_NDC vs synaptosome_NDC # condition_variable: group	46	-1.7848	-7.99647	1.77326e-12	1.07099e-11	TRUE	HGNC:163	ACTN1	87	DOWN	ACTN1
Q9NZD8;Q9NZD8-2	SPG21	contrast: whole-tissue_NDC vs synaptosome_NDC # condition_variable: group	4	-1.20146	-7.99358	1.78468e-12	1.0769e-11	TRUE	HGNC:20373	SPG21	51324	DOWN
Q9UD71	PPP1R1B	contrast: whole-tissue_NDC vs synaptosome_NDC # condition_variable: group	2	-2.99729	-7.9921	1.79057e-12	1.07946e-11	TRUE	HGNC:9287	PPP1R1B	84152	DOWN	PPP1R1B
Q99747	NAPG	contrast: whole-tissue_NDC vs synaptosome_NDC # condition_variable: group	21	-0.846182	-7.98118	1.83455e-12	1.10495e-11	TRUE	HGNC:7642	NAPG	8774	DOWN	NAPG
Q9P2E9	RRBP1	contrast: whole-tissue_NDC vs synaptosome_NDC # condition_variable: group	25	-1.21227	-7.97195	1.8726e-12	1.12684e-11	TRUE	HGNC:10448	RRBP1	6238	DOWN
Q14697;Q14697-2	GANAB	contrast: whole-tissue_NDC vs synaptosome_NDC # condition_variable: group	36	-0.913617	-7.96671	1.89455e-12	1.13899e-11	TRUE	HGNC:4138	GANAB	23193	DOWN
P28062;P28062-2	PSMB8	contrast: whole-tissue_NDC vs synaptosome_NDC # condition_variable: group	3	-2.45098	-7.96261	1.91195e-12	1.14734e-11	TRUE	HGNC:9545	PSMB8	5696	DOWN	PSMB8
O43399;O43399-4;O43399-7	TPD52L2	contrast: whole-tissue_NDC vs synaptosome_NDC # condition_variable: group	7	-1.5848	-7.94254	1.99948e-12	1.19768e-11	TRUE	HGNC:12007	TPD52L2	7165	DOWN
P67809	YBX1	contrast: whole-tissue_NDC vs synaptosome_NDC # condition_variable: group	4	-1.86799	-7.94135	2.0048e-12	1.19976e-11	TRUE	HGNC:8014	YBX1	4904	DOWN	YBX1
Q6F5E8	CARMIL2	contrast: whole-tissue_NDC vs synaptosome_NDC # condition_variable: group	14	-2.15367	-7.93922	2.01434e-12	1.20437e-11	TRUE	HGNC:27089	CARMIL2	146206	DOWN
P46779;P46779-2;P46779-3	RPL28	contrast: whole-tissue_NDC vs synaptosome_NDC # condition_variable: group	5	-1.94675	-7.92433	2.08251e-12	1.24399e-11	TRUE	HGNC:10330	RPL28	6158	DOWN	RPL28
P45984;P45984-2	MAPK9	contrast: whole-tissue_NDC vs synaptosome_NDC # condition_variable: group	4	-2.25231	-7.91727	2.11567e-12	1.2615e-11	TRUE	HGNC:6886	MAPK9	5601	DOWN	MAPK9
Q7Z6Z7;Q7Z6Z7-2;Q7Z6Z7-3	HUWE1	contrast: whole-tissue_NDC vs synaptosome_NDC # condition_variable: group	75	-1.33641	-7.91648	2.1194e-12	1.26257e-11	TRUE	HGNC:30892	HUWE1	10075	DOWN	HUWE1
Q99832;Q99832-2	CCT7	contrast: whole-tissue_NDC vs synaptosome_NDC # condition_variable: group	25	-1.14561	-7.9143	2.12979e-12	1.26761e-11	TRUE	HGNC:1622	CCT7	10574	DOWN
Q7Z417	NUFIP2	contrast: whole-tissue_NDC vs synaptosome_NDC # condition_variable: group	6	-1.32264	-7.90301	2.18434e-12	1.29889e-11	TRUE	HGNC:17634	NUFIP2	57532	DOWN
Q96QR8	PURB	contrast: whole-tissue_NDC vs synaptosome_NDC # condition_variable: group	9	-1.31456	-7.8818	2.29089e-12	1.36101e-11	TRUE	HGNC:9702	PURB	5814	DOWN
Q9UQE7	SMC3	contrast: whole-tissue_NDC vs synaptosome_NDC # condition_variable: group	2	-2.35165	-7.88063	2.29691e-12	1.36335e-11	TRUE	HGNC:2468	SMC3	9126	DOWN
P14550	AKR1A1	contrast: whole-tissue_NDC vs synaptosome_NDC # condition_variable: group	10	-3.06545	-7.88017	2.29927e-12	1.36351e-11	TRUE	HGNC:380	AKR1A1	10327	DOWN	AKR1A1
P05155;P05155-2;P05155-3	SERPING1	contrast: whole-tissue_NDC vs synaptosome_NDC # condition_variable: group	4	-3.28228	-7.86208	2.3948e-12	1.41759e-11	TRUE	HGNC:1228	SERPING1	710	DOWN
P16083	NQO2	contrast: whole-tissue_NDC vs synaptosome_NDC # condition_variable: group	2	-4.32625	-7.84787	2.47276e-12	1.46242e-11	TRUE	HGNC:7856	NQO2	4835	DOWN
P41222	PTGDS	contrast: whole-tissue_NDC vs synaptosome_NDC # condition_variable: group	6	-2.27835	-7.84012	2.51641e-12	1.48689e-11	TRUE	HGNC:9592	PTGDS	5730	DOWN
O94819	KBTBD11	contrast: whole-tissue_NDC vs synaptosome_NDC # condition_variable: group	31	-1.48918	-7.83017	2.57359e-12	1.51793e-11	TRUE	HGNC:29104	KBTBD11	9920	DOWN
Q96D71;Q96D71-3	REPS1	contrast: whole-tissue_NDC vs synaptosome_NDC # condition_variable: group	13	-1.47641	-7.82685	2.59299e-12	1.52662e-11	TRUE	HGNC:15578	REPS1	85021	DOWN
Q9NQ48;Q9NQ48-2	LZTFL1	contrast: whole-tissue_NDC vs synaptosome_NDC # condition_variable: group	12	-2.01936	-7.81316	2.67457e-12	1.57324e-11	TRUE	HGNC:6741	LZTFL1	54585	DOWN
P42765	ACAA2	contrast: whole-tissue_NDC vs synaptosome_NDC # condition_variable: group	21	-1.64282	-7.80961	2.69616e-12	1.58451e-11	TRUE	HGNC:83	ACAA2	10449	DOWN
P14621	ACYP2	contrast: whole-tissue_NDC vs synaptosome_NDC # condition_variable: group	9	-0.977731	-7.80739	2.70975e-12	1.59107e-11	TRUE	HGNC:180	ACYP2	98	DOWN
Q6L8Q7;Q6L8Q7-2	PDE12	contrast: whole-tissue_NDC vs synaptosome_NDC # condition_variable: group	10	-1.45815	-7.80606	2.71795e-12	1.59445e-11	TRUE	HGNC:25386	PDE12	201626	DOWN
Q05397;Q05397-5;Q05397-7	PTK2	contrast: whole-tissue_NDC vs synaptosome_NDC # condition_variable: group	22	-1.02666	-7.79829	2.76623e-12	1.61842e-11	TRUE	HGNC:9611	PTK2	5747	DOWN	PTK2
P55209;P55209-2;P55209-3	NAP1L1	contrast: whole-tissue_NDC vs synaptosome_NDC # condition_variable: group	5	-1.14341	-7.79422	2.79189e-12	1.63197e-11	TRUE	HGNC:7637	NAP1L1	4673	DOWN
Q9BW62	KATNAL1	contrast: whole-tissue_NDC vs synaptosome_NDC # condition_variable: group	17	-0.905276	-7.79248	2.80297e-12	1.63698e-11	TRUE	HGNC:28361	KATNAL1	84056	DOWN
P62877	RBX1	contrast: whole-tissue_NDC vs synaptosome_NDC # condition_variable: group	2	-1.92679	-7.78201	2.87037e-12	1.67485e-11	TRUE	HGNC:9928	RBX1	9978	DOWN
Q9UBQ5	EIF3K	contrast: whole-tissue_NDC vs synaptosome_NDC # condition_variable: group	4	-2.19263	-7.77622	2.90843e-12	1.69555e-11	TRUE	HGNC:24656	EIF3K	27335	DOWN	EIF3K
Q8NHP8	PLBD2	contrast: whole-tissue_NDC vs synaptosome_NDC # condition_variable: group	5	-1.99405	-7.76974	2.95163e-12	1.7192e-11	TRUE	HGNC:27283	PLBD2	196463	DOWN
P55265;P55265-4;P55265-5	ADAR	contrast: whole-tissue_NDC vs synaptosome_NDC # condition_variable: group	13	-2.25626	-7.76846	2.96023e-12	1.72267e-11	TRUE	HGNC:225	ADAR	103	DOWN
Q969J3;Q969J3-2	BORCS5	contrast: whole-tissue_NDC vs synaptosome_NDC # condition_variable: group	3	-1.4836	-7.75801	3.0315e-12	1.76258e-11	TRUE	HGNC:17950	BORCS5	118426	DOWN
P35270	SPR	contrast: whole-tissue_NDC vs synaptosome_NDC # condition_variable: group	10	-2.08433	-7.73989	3.15939e-12	1.83531e-11	TRUE	HGNC:11257	SPR	6697	DOWN
Q9UNH7	SNX6	contrast: whole-tissue_NDC vs synaptosome_NDC # condition_variable: group	14	-1.66244	-7.73699	3.18038e-12	1.84586e-11	TRUE	HGNC:14970	SNX6	58533	DOWN	SNX6
O00159;O00159-3	MYO1C	contrast: whole-tissue_NDC vs synaptosome_NDC # condition_variable: group	28	-1.14812	-7.72098	3.29893e-12	1.91127e-11	TRUE	HGNC:7597	MYO1C	4641	DOWN
Q6P3S6	FBXO42	contrast: whole-tissue_NDC vs synaptosome_NDC # condition_variable: group	2	-1.91185	-7.7081	3.39771e-12	1.96676e-11	TRUE	HGNC:29249	FBXO42	54455	DOWN
Q99714	HSD17B10	contrast: whole-tissue_NDC vs synaptosome_NDC # condition_variable: group	15	-1.59	-7.70562	3.41706e-12	1.97621e-11	TRUE	HGNC:4800	HSD17B10	3028	DOWN
P68402	PAFAH1B2	contrast: whole-tissue_NDC vs synaptosome_NDC # condition_variable: group	3	-4.22041	-7.70519	3.42038e-12	1.97639e-11	TRUE	HGNC:8575	PAFAH1B2	5049	DOWN
Q5VW36	FOCAD	contrast: whole-tissue_NDC vs synaptosome_NDC # condition_variable: group	10	-1.37927	-7.70002	3.46115e-12	1.99818e-11	TRUE	HGNC:23377	FOCAD	54914	DOWN
P43034	PAFAH1B1	contrast: whole-tissue_NDC vs synaptosome_NDC # condition_variable: group	24	-1.93807	-7.69575	3.49527e-12	2.0161e-11	TRUE	HGNC:8574	PAFAH1B1	5048	DOWN	PAFAH1B1
Q15714	TSC22D1	contrast: whole-tissue_NDC vs synaptosome_NDC # condition_variable: group	5	-1.78135	-7.69511	3.50038e-12	2.01727e-11	TRUE	HGNC:16826	TSC22D1	8848	DOWN
Q01970	PLCB3	contrast: whole-tissue_NDC vs synaptosome_NDC # condition_variable: group	9	-1.07499	-7.6905	3.53759e-12	2.03692e-11	TRUE	HGNC:9056	PLCB3	5331	DOWN	PLCB3
P61313	RPL15	contrast: whole-tissue_NDC vs synaptosome_NDC # condition_variable: group	6	-2.26503	-7.68679	3.56785e-12	2.05254e-11	TRUE	HGNC:10306	RPL15	6138	DOWN	RPL15
Q8NBF2	NHLRC2	contrast: whole-tissue_NDC vs synaptosome_NDC # condition_variable: group	2	-3.05556	-7.6849	3.58339e-12	2.05966e-11	TRUE	HGNC:24731	NHLRC2	374354	DOWN
P62714	PPP2CB	contrast: whole-tissue_NDC vs synaptosome_NDC # condition_variable: group	7	-1.1742	-7.68226	3.60523e-12	2.0704e-11	TRUE	HGNC:9300	PPP2CB	5516	DOWN
Q49A26;Q49A26-2;Q49A26-5	GLYR1	contrast: whole-tissue_NDC vs synaptosome_NDC # condition_variable: group	6	-1.65543	-7.67804	3.64034e-12	2.08873e-11	TRUE	HGNC:24434	GLYR1	84656	DOWN
P36405	ARL3	contrast: whole-tissue_NDC vs synaptosome_NDC # condition_variable: group	9	-1.51967	-7.6757	3.66e-12	2.09816e-11	TRUE	HGNC:694	ARL3	403	DOWN
O14907	TAX1BP3	contrast: whole-tissue_NDC vs synaptosome_NDC # condition_variable: group	2	-1.87109	-7.6724	3.68788e-12	2.1123e-11	TRUE	HGNC:30684	TAX1BP3	30851	DOWN
P84098	RPL19	contrast: whole-tissue_NDC vs synaptosome_NDC # condition_variable: group	2	-2.28511	-7.67004	3.70792e-12	2.12192e-11	TRUE	HGNC:10312	RPL19	6143	DOWN	RPL19
P02647	APOA1	contrast: whole-tissue_NDC vs synaptosome_NDC # condition_variable: group	13	-3.86613	-7.66588	3.74357e-12	2.14045e-11	TRUE	HGNC:600	APOA1	335	DOWN
P61160;P61160-2	ACTR2	contrast: whole-tissue_NDC vs synaptosome_NDC # condition_variable: group	20	-1.09415	-7.65299	3.85643e-12	2.20113e-11	TRUE	HGNC:169	ACTR2	10097	DOWN	ACTR2
Q99576	TSC22D3	contrast: whole-tissue_NDC vs synaptosome_NDC # condition_variable: group	3	-1.85509	-7.64059	3.96837e-12	2.26304e-11	TRUE	HGNC:3051	TSC22D3	1831	DOWN
Q8IV50	LYSMD2	contrast: whole-tissue_NDC vs synaptosome_NDC # condition_variable: group	4	-1.90681	-7.62621	4.10243e-12	2.33745e-11	TRUE	HGNC:28571	LYSMD2	256586	DOWN
Q969R2;Q969R2-2;Q969R2-3	OSBP2	contrast: whole-tissue_NDC vs synaptosome_NDC # condition_variable: group	7	-1.39793	-7.61762	4.18474e-12	2.38228e-11	TRUE	HGNC:8504	OSBP2	23762	DOWN
Q15274	QPRT	contrast: whole-tissue_NDC vs synaptosome_NDC # condition_variable: group	2	-3.55744	-7.61683	4.1924e-12	2.38456e-11	TRUE	HGNC:9755	QPRT	23475	DOWN
Q9UKV8	AGO2	contrast: whole-tissue_NDC vs synaptosome_NDC # condition_variable: group	19	-0.965172	-7.60972	4.26202e-12	2.42206e-11	TRUE	HGNC:3263	AGO2	27161	DOWN	AGO2
P56211;P56211-2	ARPP19	contrast: whole-tissue_NDC vs synaptosome_NDC # condition_variable: group	2	-2.3506	-7.60905	4.26865e-12	2.42372e-11	TRUE	HGNC:16967	ARPP19	10776	DOWN
Q8WX93	PALLD	contrast: whole-tissue_NDC vs synaptosome_NDC # condition_variable: group	11	-1.37415	-7.60789	4.28013e-12	2.42813e-11	TRUE	HGNC:17068	PALLD	23022	DOWN
P27348	YWHAQ	contrast: whole-tissue_NDC vs synaptosome_NDC # condition_variable: group	17	-2.50163	-7.6073	4.28591e-12	2.4293e-11	TRUE	HGNC:12854	YWHAQ	10971	DOWN	YWHAQ
Q7L775	EPM2AIP1	contrast: whole-tissue_NDC vs synaptosome_NDC # condition_variable: group	19	-1.25649	-7.59442	4.41584e-12	2.50078e-11	TRUE	HGNC:19735	EPM2AIP1	9852	DOWN
P67870	CSNK2B	contrast: whole-tissue_NDC vs synaptosome_NDC # condition_variable: group	7	-1.14443	-7.58979	4.46361e-12	2.52479e-11	TRUE	HGNC:2460	CSNK2B	1460	DOWN	CSNK2B
A0A8I5KRV3	PDIA3	contrast: whole-tissue_NDC vs synaptosome_NDC # condition_variable: group	19	-0.95994	-7.58956	4.46596e-12	2.52479e-11	TRUE	HGNC:4606	PDIA3	2923	DOWN
O43747;O43747-2	AP1G1	contrast: whole-tissue_NDC vs synaptosome_NDC # condition_variable: group	29	-1.28978	-7.58671	4.4956e-12	2.53936e-11	TRUE	HGNC:555	AP1G1	164	DOWN	AP1G1
P26599;P26599-1;P26599-2	PTBP1	contrast: whole-tissue_NDC vs synaptosome_NDC # condition_variable: group	3	-2.17237	-7.58365	4.52768e-12	2.55527e-11	TRUE	HGNC:9583	PTBP1	5725	DOWN
P54750-4	PDE1A	contrast: whole-tissue_NDC vs synaptosome_NDC # condition_variable: group	7	-2.04066	-7.58153	4.55011e-12	2.56571e-11	TRUE	HGNC:8774	PDE1A	5136	DOWN
P0C0L4;P0C0L4-2;P0C0L5	C4A;C4B_2	contrast: whole-tissue_NDC vs synaptosome_NDC # condition_variable: group	22	-2.17932	-7.56708	4.70558e-12	2.65109e-11	TRUE	HGNC:1323	C4A	720	DOWN	C4A
O95758;O95758-1;O95758-2;O95758-4;O95758-5;O95758-6;P26599;P26599-1;P26599-2	PTBP3;PTBP1	contrast: whole-tissue_NDC vs synaptosome_NDC # condition_variable: group	2	-2.19314	-7.56402	4.73926e-12	2.66777e-11	TRUE	HGNC:10253	PTBP3	9991	DOWN
P46977	STT3A	contrast: whole-tissue_NDC vs synaptosome_NDC # condition_variable: group	10	-1.46376	-7.55579	4.83097e-12	2.71706e-11	TRUE	HGNC:6172	STT3A	3703	DOWN
Q8ND56;Q8ND56-2;Q8ND56-3	LSM14A	contrast: whole-tissue_NDC vs synaptosome_NDC # condition_variable: group	9	-1.34176	-7.55305	4.8619e-12	2.73211e-11	TRUE	HGNC:24489	LSM14A	26065	DOWN
Q9Y371-2	SH3GLB1	contrast: whole-tissue_NDC vs synaptosome_NDC # condition_variable: group	10	-1.5138	-7.5268	5.16921e-12	2.9023e-11	TRUE	HGNC:10833	SH3GLB1	51100	DOWN
P35637;P35637-2	FUS	contrast: whole-tissue_NDC vs synaptosome_NDC # condition_variable: group	3	-2.02563	-7.51476	5.31696e-12	2.9827e-11	TRUE	HGNC:4010	FUS	2521	DOWN	FUS
O75061	DNAJC6	contrast: whole-tissue_NDC vs synaptosome_NDC # condition_variable: group	35	-1.20711	-7.5134	5.33381e-12	2.98959e-11	TRUE	HGNC:15469	DNAJC6	9829	DOWN	DNAJC6
Q14157;Q14157-5	UBAP2L	contrast: whole-tissue_NDC vs synaptosome_NDC # condition_variable: group	12	-1.37252	-7.51287	5.34045e-12	2.99074e-11	TRUE	HGNC:29877	UBAP2L	9898	DOWN
P00367-3	GLUD1	contrast: whole-tissue_NDC vs synaptosome_NDC # condition_variable: group	15	-1.25187	-7.50155	5.48402e-12	3.06852e-11	TRUE	HGNC:4335	GLUD1	2746	DOWN
Q92820	GGH	contrast: whole-tissue_NDC vs synaptosome_NDC # condition_variable: group	9	-1.78364	-7.48752	5.66757e-12	3.16851e-11	TRUE	HGNC:4248	GGH	8836	DOWN
Q9NUL5;Q9NUL5-3;Q9NUL5-4	SHFL	contrast: whole-tissue_NDC vs synaptosome_NDC # condition_variable: group	6	-1.27149	-7.48702	5.67427e-12	3.16955e-11	TRUE	HGNC:25649	SHFL	55337	DOWN
P27797	CALR	contrast: whole-tissue_NDC vs synaptosome_NDC # condition_variable: group	15	-1.39842	-7.48561	5.69308e-12	3.17463e-11	TRUE	HGNC:1455	CALR	811	DOWN	CALR
Q16851	UGP2	contrast: whole-tissue_NDC vs synaptosome_NDC # condition_variable: group	30	-1.04234	-7.48598	5.68822e-12	3.17463e-11	TRUE	HGNC:12527	UGP2	7360	DOWN
Q96EQ0	SGTB	contrast: whole-tissue_NDC vs synaptosome_NDC # condition_variable: group	9	-1.88183	-7.48284	5.73033e-12	3.19268e-11	TRUE	HGNC:23567	SGTB	54557	DOWN
P40429	RPL13A	contrast: whole-tissue_NDC vs synaptosome_NDC # condition_variable: group	4	-2.21936	-7.46887	5.92171e-12	3.2965e-11	TRUE	HGNC:10304	RPL13A	23521	DOWN	RPL13A
Q96TA1;Q96TA1-2	NIBAN2	contrast: whole-tissue_NDC vs synaptosome_NDC # condition_variable: group	4	-2.11466	-7.46646	5.95541e-12	3.31244e-11	TRUE	HGNC:25282	NIBAN2	64855	DOWN
P32121;P32121-3;P32121-4	ARRB2	contrast: whole-tissue_NDC vs synaptosome_NDC # condition_variable: group	7	-1.27553	-7.46336	5.99905e-12	3.33388e-11	TRUE	HGNC:712	ARRB2	409	DOWN	ARRB2
Q9NPH2;Q9NPH2-2;Q9NPH2-3	ISYNA1	contrast: whole-tissue_NDC vs synaptosome_NDC # condition_variable: group	3	-2.83345	-7.45984	6.04897e-12	3.35877e-11	TRUE	HGNC:29821	ISYNA1	51477	DOWN
Q96PU8;Q96PU8-3;Q96PU8-5;Q96PU8-6;Q96PU8-8;Q96PU8-9	QKI	contrast: whole-tissue_NDC vs synaptosome_NDC # condition_variable: group	10	-1.41418	-7.45733	6.08486e-12	3.37583e-11	TRUE	HGNC:21100	QKI	9444	DOWN	QKI
P00915	CA1	contrast: whole-tissue_NDC vs synaptosome_NDC # condition_variable: group	5	-5.95873	-7.45696	6.09014e-12	3.3759e-11	TRUE	HGNC:1368	CA1	759	DOWN
P46020;P46020-2;P46020-3	PHKA1	contrast: whole-tissue_NDC vs synaptosome_NDC # condition_variable: group	11	-1.53317	-7.45146	6.16965e-12	3.41708e-11	TRUE	HGNC:8925	PHKA1	5255	DOWN
P55036	PSMD4	contrast: whole-tissue_NDC vs synaptosome_NDC # condition_variable: group	12	-1.72565	-7.44864	6.21082e-12	3.43697e-11	TRUE	HGNC:9561	PSMD4	5710	DOWN	PSMD4
Q9NPB8	GPCPD1	contrast: whole-tissue_NDC vs synaptosome_NDC # condition_variable: group	3	-1.92471	-7.4466	6.24072e-12	3.4506e-11	TRUE	HGNC:26957	GPCPD1	56261	DOWN
Q06787-2;Q06787-4;Q06787-6;Q06787-7	FMR1	contrast: whole-tissue_NDC vs synaptosome_NDC # condition_variable: group	6	-1.32222	-7.4388	6.35677e-12	3.51179e-11	TRUE	HGNC:3775	FMR1	2332	DOWN	FMR1
Q15084;Q15084-2;Q15084-3;Q15084-4;Q15084-5	PDIA6	contrast: whole-tissue_NDC vs synaptosome_NDC # condition_variable: group	10	-1.28288	-7.43821	6.36556e-12	3.51368e-11	TRUE	HGNC:30168	PDIA6	10130	DOWN
P06865	HEXA	contrast: whole-tissue_NDC vs synaptosome_NDC # condition_variable: group	4	-2.47687	-7.41805	6.67648e-12	3.6822e-11	TRUE	HGNC:4878	HEXA	3073	DOWN
Q9H9A5;Q9H9A5-6	CNOT10	contrast: whole-tissue_NDC vs synaptosome_NDC # condition_variable: group	5	-1.16307	-7.41187	6.77488e-12	3.73332e-11	TRUE	HGNC:23817	CNOT10	25904	DOWN
P52294	KPNA1	contrast: whole-tissue_NDC vs synaptosome_NDC # condition_variable: group	4	-1.37519	-7.40637	6.86378e-12	3.77912e-11	TRUE	HGNC:6394	KPNA1	3836	DOWN	KPNA1
Q13510;Q13510-2	ASAH1	contrast: whole-tissue_NDC vs synaptosome_NDC # condition_variable: group	14	-1.17239	-7.4025	6.92705e-12	3.81075e-11	TRUE	HGNC:735	ASAH1	427	DOWN
Q99426	TBCB	contrast: whole-tissue_NDC vs synaptosome_NDC # condition_variable: group	13	-2.39821	-7.39372	7.07283e-12	3.88768e-11	TRUE	HGNC:1989	TBCB	1155	DOWN
Q9NW68-4	BSDC1	contrast: whole-tissue_NDC vs synaptosome_NDC # condition_variable: group	7	-1.13203	-7.38073	7.29458e-12	4.0062e-11	TRUE	HGNC:25501	BSDC1	55108	DOWN
P32969	RPL9P9	contrast: whole-tissue_NDC vs synaptosome_NDC # condition_variable: group	7	-1.29856	-7.37812	7.33998e-12	4.02775e-11	TRUE	HGNC:30334	RPL9P8	254948	DOWN
Q14011	CIRBP	contrast: whole-tissue_NDC vs synaptosome_NDC # condition_variable: group	5	-2.56187	-7.37681	7.36289e-12	4.03694e-11	TRUE	HGNC:1982	CIRBP	1153	DOWN
P30626;P30626-2;P30626-3	SRI	contrast: whole-tissue_NDC vs synaptosome_NDC # condition_variable: group	16	-1.53625	-7.36138	7.63832e-12	4.17745e-11	TRUE	HGNC:11292	SRI	6717	DOWN
O15027;O15027-2;O15027-3;O15027-4;O15027-5	SEC16A	contrast: whole-tissue_NDC vs synaptosome_NDC # condition_variable: group	16	-1.2488	-7.36045	7.65529e-12	4.18323e-11	TRUE	HGNC:29006	SEC16A	9919	DOWN
P62906	RPL10A	contrast: whole-tissue_NDC vs synaptosome_NDC # condition_variable: group	10	-1.42658	-7.35525	7.75074e-12	4.22832e-11	TRUE	HGNC:10299	RPL10A	4736	DOWN	RPL10A
Q9BZ23;Q9BZ23-3;Q9BZ23-4	PANK2	contrast: whole-tissue_NDC vs synaptosome_NDC # condition_variable: group	9	-1.29429	-7.34818	7.88268e-12	4.29672e-11	TRUE	HGNC:15894	PANK2	80025	DOWN
Q8TEH3	DENND1A	contrast: whole-tissue_NDC vs synaptosome_NDC # condition_variable: group	13	-1.11192	-7.3369	8.09786e-12	4.41033e-11	TRUE	HGNC:29324	DENND1A	57706	DOWN	DENND1A
P16219	ACADS	contrast: whole-tissue_NDC vs synaptosome_NDC # condition_variable: group	10	-2.68374	-7.33265	8.18054e-12	4.45166e-11	TRUE	HGNC:90	ACADS	35	DOWN
O60443	GSDME	contrast: whole-tissue_NDC vs synaptosome_NDC # condition_variable: group	11	-2.09751	-7.32645	8.30276e-12	4.51441e-11	TRUE	HGNC:2810	GSDME	1687	DOWN
Q99685	MGLL	contrast: whole-tissue_NDC vs synaptosome_NDC # condition_variable: group	10	-2.61087	-7.31282	8.57823e-12	4.65307e-11	TRUE	HGNC:17038	MGLL	11343	DOWN	MGLL
Q9H4A6	GOLPH3	contrast: whole-tissue_NDC vs synaptosome_NDC # condition_variable: group	3	-1.59055	-7.31343	8.56553e-12	4.65307e-11	TRUE	HGNC:15452	GOLPH3	64083	DOWN
Q9UEY8;Q9UEY8-2	ADD3	contrast: whole-tissue_NDC vs synaptosome_NDC # condition_variable: group	26	-1.3204	-7.30424	8.75638e-12	4.74528e-11	TRUE	HGNC:245	ADD3	120	DOWN
Q96I24	FUBP3	contrast: whole-tissue_NDC vs synaptosome_NDC # condition_variable: group	9	-1.32372	-7.30146	8.81504e-12	4.77311e-11	TRUE	HGNC:4005	FUBP3	8939	DOWN
O43149	ZZEF1	contrast: whole-tissue_NDC vs synaptosome_NDC # condition_variable: group	36	-0.938248	-7.29861	8.87554e-12	4.80189e-11	TRUE	HGNC:29027	ZZEF1	23140	DOWN
O14531	DPYSL4	contrast: whole-tissue_NDC vs synaptosome_NDC # condition_variable: group	32	-1.33539	-7.26512	9.6198e-12	5.20026e-11	TRUE	HGNC:3016	DPYSL4	10570	DOWN
O00505	KPNA3	contrast: whole-tissue_NDC vs synaptosome_NDC # condition_variable: group	6	-1.88971	-7.25731	9.80278e-12	5.2948e-11	TRUE	HGNC:6396	KPNA3	3839	DOWN
Q9NRW1-2	RAB6B	contrast: whole-tissue_NDC vs synaptosome_NDC # condition_variable: group	9	-1.1208	-7.25568	9.84132e-12	5.31123e-11	TRUE	HGNC:14902	RAB6B	51560	DOWN	RAB6B
P48651	PTDSS1	contrast: whole-tissue_NDC vs synaptosome_NDC # condition_variable: group	2	-2.07746	-7.25486	9.86082e-12	5.31736e-11	TRUE	HGNC:9587	PTDSS1	9791	DOWN
P54652	HSPA2	contrast: whole-tissue_NDC vs synaptosome_NDC # condition_variable: group	29	-1.83441	-7.24131	1.01889e-11	5.48974e-11	TRUE	HGNC:5235	HSPA2	3306	DOWN
A5YKK6;A5YKK6-2	CNOT1	contrast: whole-tissue_NDC vs synaptosome_NDC # condition_variable: group	34	-0.899439	-7.2404	1.02112e-11	5.49723e-11	TRUE	HGNC:7877	CNOT1	23019	DOWN
P61163	ACTR1A	contrast: whole-tissue_NDC vs synaptosome_NDC # condition_variable: group	8	-2.01179	-7.23854	1.02572e-11	5.51745e-11	TRUE	HGNC:167	ACTR1A	10121	DOWN
Q9UBT2	UBA2	contrast: whole-tissue_NDC vs synaptosome_NDC # condition_variable: group	11	-2.2562	-7.23738	1.0286e-11	5.5284e-11	TRUE	HGNC:30661	UBA2	10054	DOWN
Q86TU7	SETD3	contrast: whole-tissue_NDC vs synaptosome_NDC # condition_variable: group	4	-2.08473	-7.23571	1.03277e-11	5.54627e-11	TRUE	HGNC:20493	SETD3	84193	DOWN
Q9UBF8-2	PI4KB	contrast: whole-tissue_NDC vs synaptosome_NDC # condition_variable: group	7	-1.38675	-7.22256	1.06616e-11	5.71618e-11	TRUE	HGNC:8984	PI4KB	5298	DOWN
P49840	GSK3A	contrast: whole-tissue_NDC vs synaptosome_NDC # condition_variable: group	10	-1.0745	-7.21812	1.07769e-11	5.77326e-11	TRUE	HGNC:4616	GSK3A	2931	DOWN
Q9NW64;Q9NW64-2	RBM22	contrast: whole-tissue_NDC vs synaptosome_NDC # condition_variable: group	3	-1.5875	-7.19504	1.13975e-11	6.09575e-11	TRUE	HGNC:25503	RBM22	55696	DOWN
Q9Y333	LSM2	contrast: whole-tissue_NDC vs synaptosome_NDC # condition_variable: group	2	-2.88078	-7.19376	1.14328e-11	6.10874e-11	TRUE	HGNC:13940	LSM2	57819	DOWN
Q96CT7	CCDC124	contrast: whole-tissue_NDC vs synaptosome_NDC # condition_variable: group	9	-1.37025	-7.19349	1.14405e-11	6.10874e-11	TRUE	HGNC:25171	CCDC124	115098	DOWN
Q13561;Q13561-2;Q13561-3	DCTN2	contrast: whole-tissue_NDC vs synaptosome_NDC # condition_variable: group	21	-1.85046	-7.18827	1.15864e-11	6.1813e-11	TRUE	HGNC:2712	DCTN2	10540	DOWN
O43324	EEF1E1	contrast: whole-tissue_NDC vs synaptosome_NDC # condition_variable: group	4	-1.40633	-7.18796	1.15953e-11	6.1813e-11	TRUE	HGNC:3212	EEF1E1	9521	DOWN
Q5VZK9	CARMIL1	contrast: whole-tissue_NDC vs synaptosome_NDC # condition_variable: group	23	-0.96504	-7.17999	1.18223e-11	6.29718e-11	TRUE	HGNC:21581	CARMIL1	55604	DOWN
Q14671-2;Q14671-3	PUM1	contrast: whole-tissue_NDC vs synaptosome_NDC # condition_variable: group	4	-1.26542	-7.16093	1.2384e-11	6.59105e-11	TRUE	HGNC:14957	PUM1	9698	DOWN
Q8N7J2	AMER2	contrast: whole-tissue_NDC vs synaptosome_NDC # condition_variable: group	13	-1.44074	-7.15733	1.24934e-11	6.63847e-11	TRUE	HGNC:26360	AMER2	219287	DOWN
P14314;P14314-2	PRKCSH	contrast: whole-tissue_NDC vs synaptosome_NDC # condition_variable: group	18	-1.05707	-7.14192	1.29724e-11	6.88737e-11	TRUE	HGNC:9411	PRKCSH	5589	DOWN
P13639	EEF2	contrast: whole-tissue_NDC vs synaptosome_NDC # condition_variable: group	41	-1.47314	-7.13075	1.33317e-11	7.07238e-11	TRUE	HGNC:3214	EEF2	1938	DOWN	EEF2
P05067;P05067-10;P05067-11;P05067-2;P05067-8	APP	contrast: whole-tissue_NDC vs synaptosome_NDC # condition_variable: group	3	-2.18011	-7.12079	1.36611e-11	7.24129e-11	TRUE	HGNC:620	APP	351	DOWN	APP
P45954	ACADSB	contrast: whole-tissue_NDC vs synaptosome_NDC # condition_variable: group	13	-1.727	-7.11916	1.37155e-11	7.26422e-11	TRUE	HGNC:91	ACADSB	36	DOWN
Q99418;Q99418-2	CYTH2	contrast: whole-tissue_NDC vs synaptosome_NDC # condition_variable: group	6	-1.07646	-7.11875	1.37294e-11	7.26572e-11	TRUE	HGNC:9502	CYTH2	9266	DOWN	CYTH2
Q58FG1	HSP90AA4P	contrast: whole-tissue_NDC vs synaptosome_NDC # condition_variable: group	3	-1.68623	-7.11179	1.39659e-11	7.38489e-11	TRUE	HGNC:5255	HSP90AA4P	3323	DOWN
P46939;P46939-2	UTRN	contrast: whole-tissue_NDC vs synaptosome_NDC # condition_variable: group	56	-1.00086	-7.1059	1.41689e-11	7.48619e-11	TRUE	HGNC:12635	UTRN	7402	DOWN
Q96B45	BORCS7	contrast: whole-tissue_NDC vs synaptosome_NDC # condition_variable: group	5	-1.21098	-7.10511	1.41967e-11	7.49481e-11	TRUE	HGNC:23516	BORCS7	119032	DOWN
P00450	CP	contrast: whole-tissue_NDC vs synaptosome_NDC # condition_variable: group	2	-3.91408	-7.08197	1.50276e-11	7.92707e-11	TRUE	HGNC:2295	CP	1356	DOWN
P05090	APOD	contrast: whole-tissue_NDC vs synaptosome_NDC # condition_variable: group	9	-2.14131	-7.07662	1.52269e-11	8.02572e-11	TRUE	HGNC:612	APOD	347	DOWN
P30044	PRDX5	contrast: whole-tissue_NDC vs synaptosome_NDC # condition_variable: group	12	-2.22338	-7.07187	1.54062e-11	8.11368e-11	TRUE	HGNC:9355	PRDX5	25824	DOWN
O75935;O75935-3	DCTN3	contrast: whole-tissue_NDC vs synaptosome_NDC # condition_variable: group	5	-1.73982	-7.06978	1.54858e-11	8.1477e-11	TRUE	HGNC:2713	DCTN3	11258	DOWN
Q96HE7	ERO1A	contrast: whole-tissue_NDC vs synaptosome_NDC # condition_variable: group	18	-1.14534	-7.06952	1.54957e-11	8.1477e-11	TRUE	HGNC:13280	ERO1A	30001	DOWN
P05387	RPLP2	contrast: whole-tissue_NDC vs synaptosome_NDC # condition_variable: group	6	-1.53402	-7.06593	1.56336e-11	8.21363e-11	TRUE	HGNC:10377	RPLP2	6181	DOWN	RPLP2
P51571	SSR4	contrast: whole-tissue_NDC vs synaptosome_NDC # condition_variable: group	5	-1.15158	-7.0637	1.57196e-11	8.25215e-11	TRUE	HGNC:11326	SSR4	6748	DOWN
Q86X76;Q86X76-2;Q86X76-4	NIT1	contrast: whole-tissue_NDC vs synaptosome_NDC # condition_variable: group	8	-2.42073	-7.05883	1.59097e-11	8.34524e-11	TRUE	HGNC:7828	NIT1	4817	DOWN
P38117	ETFB	contrast: whole-tissue_NDC vs synaptosome_NDC # condition_variable: group	16	-2.00337	-7.05386	1.6106e-11	8.44146e-11	TRUE	HGNC:3482	ETFB	2109	DOWN
P46063	RECQL	contrast: whole-tissue_NDC vs synaptosome_NDC # condition_variable: group	8	-1.66761	-7.04349	1.65245e-11	8.65209e-11	TRUE	HGNC:9948	RECQL	5965	DOWN
O00592;O00592-2	PODXL	contrast: whole-tissue_NDC vs synaptosome_NDC # condition_variable: group	2	-1.64475	-7.02977	1.70952e-11	8.93841e-11	TRUE	HGNC:9171	PODXL	5420	DOWN	PODXL
Q86XR7-2	TICAM2	contrast: whole-tissue_NDC vs synaptosome_NDC # condition_variable: group	6	-1.30809	-7.01797	1.76023e-11	9.18886e-11	TRUE	HGNC:21354	TICAM2	353376	DOWN
Q969M7;Q969M7-2;Q969M7-6	UBE2F	contrast: whole-tissue_NDC vs synaptosome_NDC # condition_variable: group	2	-1.92678	-7.01261	1.78382e-11	9.30462e-11	TRUE	HGNC:12480	UBE2F	140739	DOWN
Q9NRD1	FBXO6	contrast: whole-tissue_NDC vs synaptosome_NDC # condition_variable: group	2	-1.75167	-6.99909	1.84476e-11	9.60714e-11	TRUE	HGNC:13585	FBXO6	26270	DOWN
Q7L3B6	CDC37L1	contrast: whole-tissue_NDC vs synaptosome_NDC # condition_variable: group	2	-2.19819	-6.99201	1.87752e-11	9.76999e-11	TRUE	HGNC:17179	CDC37L1	55664	DOWN
P18077	RPL35A	contrast: whole-tissue_NDC vs synaptosome_NDC # condition_variable: group	5	-1.6072	-6.99073	1.88351e-11	9.77648e-11	TRUE	HGNC:10345	RPL35A	6165	DOWN	RPL35A
Q59EK9;Q59EK9-2	RUNDC3A	contrast: whole-tissue_NDC vs synaptosome_NDC # condition_variable: group	8	-1.04295	-6.99137	1.88051e-11	9.77648e-11	TRUE	HGNC:16984	RUNDC3A	10900	DOWN
P23297	S100A1	contrast: whole-tissue_NDC vs synaptosome_NDC # condition_variable: group	2	-3.37918	-6.99071	1.88358e-11	9.77648e-11	TRUE	HGNC:10486	S100A1	6271	DOWN
P12109	COL6A1	contrast: whole-tissue_NDC vs synaptosome_NDC # condition_variable: group	6	-4.0667	-6.99046	1.88475e-11	9.77648e-11	TRUE	HGNC:2211	COL6A1	1291	DOWN
P63104	YWHAZ	contrast: whole-tissue_NDC vs synaptosome_NDC # condition_variable: group	17	-2.23812	-6.97835	1.94246e-11	1.00679e-10	TRUE	HGNC:12855	YWHAZ	7534	DOWN	YWHAZ
Q99574	SERPINI1	contrast: whole-tissue_NDC vs synaptosome_NDC # condition_variable: group	10	-1.21337	-6.95763	2.04554e-11	1.05937e-10	TRUE	HGNC:8943	SERPINI1	5274	DOWN
P61964	WDR5	contrast: whole-tissue_NDC vs synaptosome_NDC # condition_variable: group	3	-1.59701	-6.93289	2.17615e-11	1.12612e-10	TRUE	HGNC:12757	WDR5	11091	DOWN
Q9NX05	FAM120C	contrast: whole-tissue_NDC vs synaptosome_NDC # condition_variable: group	16	-0.986421	-6.92815	2.20217e-11	1.13869e-10	TRUE	HGNC:16949	FAM120C	54954	DOWN
O75937	DNAJC8	contrast: whole-tissue_NDC vs synaptosome_NDC # condition_variable: group	2	-1.74956	-6.92548	2.21697e-11	1.14544e-10	TRUE	HGNC:15470	DNAJC8	22826	DOWN
Q96A00;Q96A00-2	PPP1R14A	contrast: whole-tissue_NDC vs synaptosome_NDC # condition_variable: group	2	-2.45448	-6.91566	2.27227e-11	1.17308e-10	TRUE	HGNC:14871	PPP1R14A	94274	DOWN
P55789	GFER	contrast: whole-tissue_NDC vs synaptosome_NDC # condition_variable: group	3	-2.42406	-6.91104	2.29879e-11	1.18583e-10	TRUE	HGNC:4236	GFER	2671	DOWN
P04181	OAT	contrast: whole-tissue_NDC vs synaptosome_NDC # condition_variable: group	15	-1.56225	-6.90037	2.36126e-11	1.2171e-10	TRUE	HGNC:8091	OAT	4942	DOWN
Q6NVY1	HIBCH	contrast: whole-tissue_NDC vs synaptosome_NDC # condition_variable: group	18	-2.30536	-6.89995	2.36379e-11	1.21745e-10	TRUE	HGNC:4908	HIBCH	26275	DOWN
O43852;O43852-3	CALU	contrast: whole-tissue_NDC vs synaptosome_NDC # condition_variable: group	10	-1.05425	-6.89795	2.3757e-11	1.22259e-10	TRUE	HGNC:1458	CALU	813	DOWN
P23378	GLDC	contrast: whole-tissue_NDC vs synaptosome_NDC # condition_variable: group	5	-1.52599	-6.89765	2.37751e-11	1.22259e-10	TRUE	HGNC:4313	GLDC	2731	DOWN
Q16626	MEA1	contrast: whole-tissue_NDC vs synaptosome_NDC # condition_variable: group	2	-2.01415	-6.89438	2.39716e-11	1.23172e-10	TRUE	HGNC:6986	MEA1	4201	DOWN
Q8TBC5;Q8TBC5-3	ZSCAN18	contrast: whole-tissue_NDC vs synaptosome_NDC # condition_variable: group	3	-2.01767	-6.89387	2.40023e-11	1.23233e-10	TRUE	HGNC:21037	ZSCAN18	65982	DOWN
Q96Q42	ALS2	contrast: whole-tissue_NDC vs synaptosome_NDC # condition_variable: group	19	-1.21373	-6.89337	2.40324e-11	1.23291e-10	TRUE	HGNC:443	ALS2	57679	DOWN	ALS2
Q8IV36;Q8IV36-2	HID1	contrast: whole-tissue_NDC vs synaptosome_NDC # condition_variable: group	9	-1.5614	-6.88977	2.42516e-11	1.24308e-10	TRUE	HGNC:15736	HID1	283987	DOWN
P23368	ME2	contrast: whole-tissue_NDC vs synaptosome_NDC # condition_variable: group	21	-1.30783	-6.88949	2.42687e-11	1.24308e-10	TRUE	HGNC:6984	ME2	4200	DOWN
P61353	RPL27	contrast: whole-tissue_NDC vs synaptosome_NDC # condition_variable: group	5	-1.49934	-6.88877	2.43125e-11	1.24435e-10	TRUE	HGNC:10328	RPL27	6155	DOWN	RPL27
P61158	ACTR3	contrast: whole-tissue_NDC vs synaptosome_NDC # condition_variable: group	23	-1.13098	-6.88141	2.47679e-11	1.26667e-10	TRUE	HGNC:170	ACTR3	10096	DOWN	ACTR3
P56377	AP1S2	contrast: whole-tissue_NDC vs synaptosome_NDC # condition_variable: group	4	-1.22595	-6.8779	2.49878e-11	1.27692e-10	TRUE	HGNC:560	AP1S2	8905	DOWN	AP1S2
O75608;O75608-2	LYPLA1	contrast: whole-tissue_NDC vs synaptosome_NDC # condition_variable: group	2	-2.73711	-6.8703	2.54715e-11	1.29928e-10	TRUE	HGNC:6737	LYPLA1	10434	DOWN
Q2TAL8	QRICH1	contrast: whole-tissue_NDC vs synaptosome_NDC # condition_variable: group	5	-1.53101	-6.86906	2.55515e-11	1.30166e-10	TRUE	HGNC:24713	QRICH1	54870	DOWN
P16278;P16278-3	GLB1	contrast: whole-tissue_NDC vs synaptosome_NDC # condition_variable: group	3	-2.89498	-6.86829	2.56015e-11	1.30319e-10	TRUE	HGNC:4298	GLB1	2720	DOWN
Q96Q11;Q96Q11-2	TRNT1	contrast: whole-tissue_NDC vs synaptosome_NDC # condition_variable: group	9	-1.65066	-6.86613	2.57412e-11	1.30928e-10	TRUE	HGNC:17341	TRNT1	51095	DOWN
Q09666	AHNAK	contrast: whole-tissue_NDC vs synaptosome_NDC # condition_variable: group	172	-1.39491	-6.86507	2.58103e-11	1.31177e-10	TRUE	HGNC:347	AHNAK	79026	DOWN
Q92530	PSMF1	contrast: whole-tissue_NDC vs synaptosome_NDC # condition_variable: group	5	-1.90288	-6.86472	2.58334e-11	1.31193e-10	TRUE	HGNC:9571	PSMF1	9491	DOWN	PSMF1
Q96EE3-1	SEH1L	contrast: whole-tissue_NDC vs synaptosome_NDC # condition_variable: group	14	-0.922342	-6.85789	2.62831e-11	1.33269e-10	TRUE	HGNC:30379	SEH1L	81929	DOWN
P49789	FHIT	contrast: whole-tissue_NDC vs synaptosome_NDC # condition_variable: group	3	-2.71794	-6.85749	2.63099e-11	1.33302e-10	TRUE	HGNC:3701	FHIT	2272	DOWN
P61769	B2M	contrast: whole-tissue_NDC vs synaptosome_NDC # condition_variable: group	3	-1.92094	-6.85487	2.64844e-11	1.34082e-10	TRUE	HGNC:914	B2M	567	DOWN
Q04323	UBXN1	contrast: whole-tissue_NDC vs synaptosome_NDC # condition_variable: group	7	-1.25018	-6.85049	2.67795e-11	1.35471e-10	TRUE	HGNC:18402	UBXN1	51035	DOWN
P62910	RPL32	contrast: whole-tissue_NDC vs synaptosome_NDC # condition_variable: group	4	-2.10186	-6.85002	2.68113e-11	1.35527e-10	TRUE	HGNC:10336	RPL32	6161	DOWN	RPL32
Q92934	BAD	contrast: whole-tissue_NDC vs synaptosome_NDC # condition_variable: group	2	-1.57576	-6.84884	2.68919e-11	1.3583e-10	TRUE	HGNC:936	BAD	572	DOWN
O15511	ARPC5	contrast: whole-tissue_NDC vs synaptosome_NDC # condition_variable: group	4	-1.06315	-6.8453	2.71341e-11	1.36842e-10	TRUE	HGNC:708	ARPC5	10092	DOWN	ARPC5
P61221	ABCE1	contrast: whole-tissue_NDC vs synaptosome_NDC # condition_variable: group	16	-0.703874	-6.84408	2.72179e-11	1.37159e-10	TRUE	HGNC:69	ABCE1	6059	DOWN
O43310	CTIF	contrast: whole-tissue_NDC vs synaptosome_NDC # condition_variable: group	8	-1.11549	-6.84249	2.73279e-11	1.37607e-10	TRUE	HGNC:23925	CTIF	9811	DOWN
Q8NFH3	NUP43	contrast: whole-tissue_NDC vs synaptosome_NDC # condition_variable: group	2	-1.68561	-6.83117	2.8123e-11	1.41502e-10	TRUE	HGNC:21182	NUP43	348995	DOWN
P11021	HSPA5	contrast: whole-tissue_NDC vs synaptosome_NDC # condition_variable: group	37	-0.991291	-6.82892	2.82838e-11	1.42201e-10	TRUE	HGNC:5238	HSPA5	3309	DOWN
Q9P016	THYN1	contrast: whole-tissue_NDC vs synaptosome_NDC # condition_variable: group	8	-1.40612	-6.82463	2.85934e-11	1.43648e-10	TRUE	HGNC:29560	THYN1	29087	DOWN
P69905	HBA2	contrast: whole-tissue_NDC vs synaptosome_NDC # condition_variable: group	12	-2.88923	-6.81353	2.94117e-11	1.47646e-10	TRUE	HGNC:4824	HBA2	3040	DOWN
O75312	ZPR1	contrast: whole-tissue_NDC vs synaptosome_NDC # condition_variable: group	3	-1.95286	-6.81131	2.95782e-11	1.48367e-10	TRUE	HGNC:13051	ZPR1	8882	DOWN
Q9Y3B8	REXO2	contrast: whole-tissue_NDC vs synaptosome_NDC # condition_variable: group	3	-2.29676	-6.80852	2.97887e-11	1.49309e-10	TRUE	HGNC:17851	REXO2	25996	DOWN
Q9Y3F4;Q9Y3F4-2	STRAP	contrast: whole-tissue_NDC vs synaptosome_NDC # condition_variable: group	18	-0.855363	-6.80791	2.98346e-11	1.49424e-10	TRUE	HGNC:30796	STRAP	11171	DOWN
Q9P289-2;Q9Y6E0;Q9Y6E0-2	STK26;STK24	contrast: whole-tissue_NDC vs synaptosome_NDC # condition_variable: group	2	-1.70979	-6.80007	3.04364e-11	1.52205e-10	TRUE	HGNC:18174	STK26	51765	DOWN
P23434	GCSH	contrast: whole-tissue_NDC vs synaptosome_NDC # condition_variable: group	3	-2.48911	-6.78943	3.12721e-11	1.56265e-10	TRUE	HGNC:4208	GCSH	2653	DOWN
Q96RP9	GFM1	contrast: whole-tissue_NDC vs synaptosome_NDC # condition_variable: group	20	-1.48687	-6.78833	3.13598e-11	1.56583e-10	TRUE	HGNC:13780	GFM1	85476	DOWN
P46783	RPS10	contrast: whole-tissue_NDC vs synaptosome_NDC # condition_variable: group	6	-1.72884	-6.77948	3.2076e-11	1.60037e-10	TRUE	HGNC:10383	RPS10	6204	DOWN	RPS10
Q15121;Q15121-2	PEA15	contrast: whole-tissue_NDC vs synaptosome_NDC # condition_variable: group	7	-3.03216	-6.77788	3.22077e-11	1.60572e-10	TRUE	HGNC:8822	PEA15	8682	DOWN
Q9H7C9	AAMDC	contrast: whole-tissue_NDC vs synaptosome_NDC # condition_variable: group	2	-2.90942	-6.7764	3.23296e-11	1.61057e-10	TRUE	HGNC:30205	AAMDC	28971	DOWN
Q86UX2	ITIH5	contrast: whole-tissue_NDC vs synaptosome_NDC # condition_variable: group	2	-2.40366	-7.34513	3.24312e-11	1.6144e-10	TRUE	HGNC:21449	ITIH5	80760	DOWN
Q16186	ADRM1	contrast: whole-tissue_NDC vs synaptosome_NDC # condition_variable: group	5	-1.4654	-6.77366	3.25566e-11	1.61941e-10	TRUE	HGNC:15759	ADRM1	11047	DOWN	ADRM1
P37108	SRP14	contrast: whole-tissue_NDC vs synaptosome_NDC # condition_variable: group	6	-1.43178	-6.77153	3.27345e-11	1.62703e-10	TRUE	HGNC:11299	SRP14	6727	DOWN
P05452	CLEC3B	contrast: whole-tissue_NDC vs synaptosome_NDC # condition_variable: group	2	-2.78671	-6.76842	3.29956e-11	1.63876e-10	TRUE	HGNC:11891	CLEC3B	7123	DOWN
P08238	HSP90AB1	contrast: whole-tissue_NDC vs synaptosome_NDC # condition_variable: group	32	-1.77967	-6.76714	3.31038e-11	1.64288e-10	TRUE	HGNC:5258	HSP90AB1	3326	DOWN
Q9UBQ0;Q9UBQ0-2	VPS29	contrast: whole-tissue_NDC vs synaptosome_NDC # condition_variable: group	5	-1.91361	-6.7632	3.34389e-11	1.65826e-10	TRUE	HGNC:14340	VPS29	51699	DOWN	VPS29
P48556	PSMD8	contrast: whole-tissue_NDC vs synaptosome_NDC # condition_variable: group	10	-1.23736	-6.76234	3.35122e-11	1.66063e-10	TRUE	HGNC:9566	PSMD8	5714	DOWN	PSMD8
P30711	GSTT1	contrast: whole-tissue_NDC vs synaptosome_NDC # condition_variable: group	5	-3.14338	-6.75793	3.38929e-11	1.67823e-10	TRUE	HGNC:4641	GSTT1	2952	DOWN
P49448	GLUD2	contrast: whole-tissue_NDC vs synaptosome_NDC # condition_variable: group	27	-1.18894	-6.75533	3.41184e-11	1.68684e-10	TRUE	HGNC:4336	GLUD2	2747	DOWN
Q92947	GCDH	contrast: whole-tissue_NDC vs synaptosome_NDC # condition_variable: group	6	-1.73454	-6.75405	3.42311e-11	1.69113e-10	TRUE	HGNC:4189	GCDH	2639	DOWN
O00203;O00203-3	AP3B1	contrast: whole-tissue_NDC vs synaptosome_NDC # condition_variable: group	15	-0.94404	-6.75305	3.43189e-11	1.69419e-10	TRUE	HGNC:566	AP3B1	8546	DOWN
P42785	PRCP	contrast: whole-tissue_NDC vs synaptosome_NDC # condition_variable: group	10	-1.44175	-6.74591	3.4952e-11	1.72414e-10	TRUE	HGNC:9344	PRCP	5547	DOWN
Q6P1N9	TATDN1	contrast: whole-tissue_NDC vs synaptosome_NDC # condition_variable: group	4	-1.65522	-6.74492	3.5041e-11	1.72723e-10	TRUE	HGNC:24220	TATDN1	83940	DOWN
Q16401;Q16401-2	PSMD5	contrast: whole-tissue_NDC vs synaptosome_NDC # condition_variable: group	11	-1.65176	-6.74459	3.50707e-11	1.72739e-10	TRUE	HGNC:9563	PSMD5	5711	DOWN	PSMD5
P35244	RPA3	contrast: whole-tissue_NDC vs synaptosome_NDC # condition_variable: group	4	-1.50885	-6.73949	3.55322e-11	1.7488e-10	TRUE	HGNC:10291	RPA3	6119	DOWN
Q14974	KPNB1	contrast: whole-tissue_NDC vs synaptosome_NDC # condition_variable: group	29	-1.47833	-6.73252	3.61731e-11	1.77767e-10	TRUE	HGNC:6400	KPNB1	3837	DOWN
O95817	BAG3	contrast: whole-tissue_NDC vs synaptosome_NDC # condition_variable: group	19	-1.08491	-6.72239	3.7127e-11	1.82318e-10	TRUE	HGNC:939	BAG3	9531	DOWN
A6NFN3;Q9NWB1;Q9NWB1-2;Q9NWB1-3;Q9NWB1-4;Q9NWB1-5	RBFOX3;RBFOX1	contrast: whole-tissue_NDC vs synaptosome_NDC # condition_variable: group	3	-1.97984	-6.71814	3.75352e-11	1.84184e-10	TRUE	HGNC:27097	RBFOX3	146713	DOWN
Q9BT09	CNPY3	contrast: whole-tissue_NDC vs synaptosome_NDC # condition_variable: group	5	-1.79308	-6.71754	3.75931e-11	1.8433e-10	TRUE	HGNC:11968	CNPY3	10695	DOWN
Q06830	PRDX1	contrast: whole-tissue_NDC vs synaptosome_NDC # condition_variable: group	17	-1.19987	-6.71073	3.8257e-11	1.87305e-10	TRUE	HGNC:9352	PRDX1	5052	DOWN
Q86WU2;Q86WU2-2	LDHD	contrast: whole-tissue_NDC vs synaptosome_NDC # condition_variable: group	10	-1.27357	-6.70935	3.83936e-11	1.87833e-10	TRUE	HGNC:19708	LDHD	197257	DOWN
Q58WW2;Q58WW2-2;Q58WW2-3;Q58WW2-4	DCAF6	contrast: whole-tissue_NDC vs synaptosome_NDC # condition_variable: group	2	-1.8914	-6.70085	3.92428e-11	1.91844e-10	TRUE	HGNC:30002	DCAF6	55827	DOWN
Q9H9S4	CAB39L	contrast: whole-tissue_NDC vs synaptosome_NDC # condition_variable: group	11	-1.85379	-6.69867	3.94642e-11	1.92782e-10	TRUE	HGNC:20290	CAB39L	81617	DOWN
O43505	B4GAT1	contrast: whole-tissue_NDC vs synaptosome_NDC # condition_variable: group	9	-0.905496	-6.69515	3.98236e-11	1.94393e-10	TRUE	HGNC:15685	B4GAT1	11041	DOWN
Q96CX2	KCTD12	contrast: whole-tissue_NDC vs synaptosome_NDC # condition_variable: group	10	-1.25816	-6.69357	3.99868e-11	1.94848e-10	TRUE	HGNC:14678	KCTD12	115207	DOWN	KCTD12
P51693-2	APLP1	contrast: whole-tissue_NDC vs synaptosome_NDC # condition_variable: group	9	-1.47207	-6.69357	3.99867e-11	1.94848e-10	TRUE	HGNC:597	APLP1	333	DOWN
P36969;P36969-2	GPX4	contrast: whole-tissue_NDC vs synaptosome_NDC # condition_variable: group	15	-0.874365	-6.69338	4.00063e-11	1.94848e-10	TRUE	HGNC:4556	GPX4	2879	DOWN
Q96SW2;Q96SW2-2	CRBN	contrast: whole-tissue_NDC vs synaptosome_NDC # condition_variable: group	8	-1.58241	-6.69238	4.01094e-11	1.95203e-10	TRUE	HGNC:30185	CRBN	51185	DOWN
P12694	BCKDHA	contrast: whole-tissue_NDC vs synaptosome_NDC # condition_variable: group	13	-1.16249	-6.6921	4.01389e-11	1.95203e-10	TRUE	HGNC:986	BCKDHA	593	DOWN
Q6IBS0	TWF2	contrast: whole-tissue_NDC vs synaptosome_NDC # condition_variable: group	11	-1.33018	-6.68764	4.06031e-11	1.97314e-10	TRUE	HGNC:9621	TWF2	11344	DOWN
Q68CZ2;Q68CZ2-2	TNS3	contrast: whole-tissue_NDC vs synaptosome_NDC # condition_variable: group	10	-1.5625	-6.68615	4.07597e-11	1.97928e-10	TRUE	HGNC:21616	TNS3	64759	DOWN
C4AMC7;Q6VEQ5;Q9NQA3	WASH3P;WASH2P;WASH6P	contrast: whole-tissue_NDC vs synaptosome_NDC # condition_variable: group	5	-1.36295	-6.67533	4.19153e-11	2.03238e-10	TRUE	HGNC:24362	WASH3P	374666	DOWN
Q9NRG1	PRTFDC1	contrast: whole-tissue_NDC vs synaptosome_NDC # condition_variable: group	2	-1.78362	-6.67131	4.23531e-11	2.05209e-10	TRUE	HGNC:23333	PRTFDC1	56952	DOWN
P50607;P50607-2	TUB	contrast: whole-tissue_NDC vs synaptosome_NDC # condition_variable: group	8	-0.896389	-6.66486	4.30662e-11	2.08355e-10	TRUE	HGNC:12406	TUB	7275	DOWN
Q9Y2B0	CNPY2	contrast: whole-tissue_NDC vs synaptosome_NDC # condition_variable: group	8	-0.938054	-6.66443	4.31141e-11	2.08433e-10	TRUE	HGNC:13529	CNPY2	10330	DOWN
P02675	FGB	contrast: whole-tissue_NDC vs synaptosome_NDC # condition_variable: group	16	-3.18671	-6.66271	4.3306e-11	2.09206e-10	TRUE	HGNC:3662	FGB	2244	DOWN	FGB
P67775-2	PPP2CA	contrast: whole-tissue_NDC vs synaptosome_NDC # condition_variable: group	2	-1.56585	-6.66208	4.33768e-11	2.09393e-10	TRUE	HGNC:9299	PPP2CA	5515	DOWN	PPP2CA
P02671;P02671-2	FGA	contrast: whole-tissue_NDC vs synaptosome_NDC # condition_variable: group	13	-2.99813	-6.65648	4.40109e-11	2.12297e-10	TRUE	HGNC:3661	FGA	2243	DOWN	FGA
Q6P2I3;Q96GK7	FAHD2B;FAHD2A	contrast: whole-tissue_NDC vs synaptosome_NDC # condition_variable: group	8	-1.97134	-6.65376	4.43215e-11	2.13638e-10	TRUE	HGNC:25318	FAHD2B	151313	DOWN
O75936	BBOX1	contrast: whole-tissue_NDC vs synaptosome_NDC # condition_variable: group	6	-2.3181	-6.65275	4.44376e-11	2.13969e-10	TRUE	HGNC:964	BBOX1	8424	DOWN
Q92696	RABGGTA	contrast: whole-tissue_NDC vs synaptosome_NDC # condition_variable: group	19	-2.39333	-6.6526	4.44556e-11	2.13969e-10	TRUE	HGNC:9795	RABGGTA	5875	DOWN
Q9C0C2	TNKS1BP1	contrast: whole-tissue_NDC vs synaptosome_NDC # condition_variable: group	31	-1.32929	-6.65177	4.45509e-11	2.1427e-10	TRUE	HGNC:19081	TNKS1BP1	85456	DOWN
O43447	PPIH	contrast: whole-tissue_NDC vs synaptosome_NDC # condition_variable: group	3	-2.4951	-6.64541	4.52921e-11	2.17675e-10	TRUE	HGNC:14651	PPIH	10465	DOWN
Q8IW45	NAXD	contrast: whole-tissue_NDC vs synaptosome_NDC # condition_variable: group	15	-1.04517	-6.64454	4.53945e-11	2.18007e-10	TRUE	HGNC:25576	NAXD	55739	DOWN
Q8NB37	GATD1	contrast: whole-tissue_NDC vs synaptosome_NDC # condition_variable: group	5	-1.52933	-6.63576	4.64413e-11	2.22871e-10	TRUE	HGNC:26616	GATD1	347862	DOWN
O94766;O94766-2	B3GAT3	contrast: whole-tissue_NDC vs synaptosome_NDC # condition_variable: group	3	-2.13136	-7.18494	4.67327e-11	2.24105e-10	TRUE	HGNC:923	B3GAT3	26229	DOWN
Q6ICG6;Q6ICG6-2;Q6ICG6-3	KIAA0930	contrast: whole-tissue_NDC vs synaptosome_NDC # condition_variable: group	4	-1.14913	-6.62854	4.73209e-11	2.26759e-10	TRUE	HGNC:1314	KIAA0930	23313	DOWN
Q9BXR0	QTRT1	contrast: whole-tissue_NDC vs synaptosome_NDC # condition_variable: group	3	-1.35224	-6.619	4.85094e-11	2.32116e-10	TRUE	HGNC:23797	QTRT1	81890	DOWN
P49458	SRP9	contrast: whole-tissue_NDC vs synaptosome_NDC # condition_variable: group	3	-1.70834	-6.619	4.85098e-11	2.32116e-10	TRUE	HGNC:11304	SRP9	6726	DOWN
Q6SZW1	SARM1	contrast: whole-tissue_NDC vs synaptosome_NDC # condition_variable: group	16	-1.35617	-6.6156	4.89414e-11	2.3401e-10	TRUE	HGNC:17074	SARM1	23098	DOWN	SARM1
P15289;P15289-2	ARSA	contrast: whole-tissue_NDC vs synaptosome_NDC # condition_variable: group	3	-2.40306	-7.1535	5.02476e-11	2.39905e-10	TRUE	HGNC:713	ARSA	410	DOWN
Q9UJW0-3	DCTN4	contrast: whole-tissue_NDC vs synaptosome_NDC # condition_variable: group	15	-1.7185	-6.59827	5.12034e-11	2.4429e-10	TRUE	HGNC:15518	DCTN4	51164	DOWN
P13804	ETFA	contrast: whole-tissue_NDC vs synaptosome_NDC # condition_variable: group	15	-2.13255	-6.59398	5.17792e-11	2.46857e-10	TRUE	HGNC:3481	ETFA	2108	DOWN
Q8WVY7	UBLCP1	contrast: whole-tissue_NDC vs synaptosome_NDC # condition_variable: group	6	-2.13811	-6.5934	5.18575e-11	2.4705e-10	TRUE	HGNC:28110	UBLCP1	134510	DOWN
Q96GR2	ACSBG1	contrast: whole-tissue_NDC vs synaptosome_NDC # condition_variable: group	22	-1.38806	-6.58348	5.32203e-11	2.53358e-10	TRUE	HGNC:29567	ACSBG1	23205	DOWN
Q9NQG5	RPRD1B	contrast: whole-tissue_NDC vs synaptosome_NDC # condition_variable: group	3	-2.70174	-6.58122	5.35352e-11	2.54648e-10	TRUE	HGNC:16209	RPRD1B	58490	DOWN
P35914	HMGCL	contrast: whole-tissue_NDC vs synaptosome_NDC # condition_variable: group	8	-1.89876	-6.58098	5.35692e-11	2.54648e-10	TRUE	HGNC:5005	HMGCL	3155	DOWN
P50552	VASP	contrast: whole-tissue_NDC vs synaptosome_NDC # condition_variable: group	8	-1.09944	-6.57639	5.42158e-11	2.57535e-10	TRUE	HGNC:12652	VASP	7408	DOWN	VASP
P52943	CRIP2	contrast: whole-tissue_NDC vs synaptosome_NDC # condition_variable: group	9	-1.25961	-6.56563	5.57649e-11	2.64701e-10	TRUE	HGNC:2361	CRIP2	1397	DOWN
P50454	SERPINH1	contrast: whole-tissue_NDC vs synaptosome_NDC # condition_variable: group	2	-1.82873	-6.55331	5.75953e-11	2.72993e-10	TRUE	HGNC:1546	SERPINH1	871	DOWN
Q5T447	HECTD3	contrast: whole-tissue_NDC vs synaptosome_NDC # condition_variable: group	22	-0.81686	-6.54779	5.8436e-11	2.76778e-10	TRUE	HGNC:26117	HECTD3	79654	DOWN
O43592	XPOT	contrast: whole-tissue_NDC vs synaptosome_NDC # condition_variable: group	14	-1.84535	-6.54316	5.91509e-11	2.79759e-10	TRUE	HGNC:12826	XPOT	11260	DOWN
Q9BUK0;Q9BUK0-2;Q9BUK0-4	CHCHD7	contrast: whole-tissue_NDC vs synaptosome_NDC # condition_variable: group	3	-1.89643	-6.54004	5.96384e-11	2.81657e-10	TRUE	HGNC:28314	CHCHD7	79145	DOWN
P33176	KIF5B	contrast: whole-tissue_NDC vs synaptosome_NDC # condition_variable: group	37	-1.61163	-6.5257	6.19309e-11	2.92273e-10	TRUE	HGNC:6324	KIF5B	3799	DOWN	KIF5B
Q9H6Q4;Q9H6Q4-3	CIAO3	contrast: whole-tissue_NDC vs synaptosome_NDC # condition_variable: group	7	-1.75407	-6.52004	6.28611e-11	2.96449e-10	TRUE	HGNC:14179	CIAO3	64428	DOWN
Q6IQ19	CCSAP	contrast: whole-tissue_NDC vs synaptosome_NDC # condition_variable: group	2	-1.95944	-6.51709	6.33518e-11	2.98548e-10	TRUE	HGNC:29578	CCSAP	126731	DOWN
P50747-2	HLCS	contrast: whole-tissue_NDC vs synaptosome_NDC # condition_variable: group	5	-1.51189	-6.51643	6.34635e-11	2.98859e-10	TRUE	HGNC:4976	HLCS	3141	DOWN
Q02108	GUCY1A1	contrast: whole-tissue_NDC vs synaptosome_NDC # condition_variable: group	19	-1.42638	-6.50444	6.55029e-11	3.08241e-10	TRUE	HGNC:4685	GUCY1A1	2982	DOWN	GUCY1A1
Q8WWM7;Q8WWM7-6	ATXN2L	contrast: whole-tissue_NDC vs synaptosome_NDC # condition_variable: group	19	-1.0439	-6.498	6.66254e-11	3.13297e-10	TRUE	HGNC:31326	ATXN2L	11273	DOWN
Q5VYK3;Q5VYK3-2	ECPAS	contrast: whole-tissue_NDC vs synaptosome_NDC # condition_variable: group	43	-0.68619	-6.4957	6.70315e-11	3.1498e-10	TRUE	HGNC:29020	ECPAS	23392	DOWN
Q8IZ83	ALDH16A1	contrast: whole-tissue_NDC vs synaptosome_NDC # condition_variable: group	9	-1.77287	-6.49536	6.70923e-11	3.1504e-10	TRUE	HGNC:28114	ALDH16A1	126133	DOWN
Q8WVH0	CPLX3	contrast: whole-tissue_NDC vs synaptosome_NDC # condition_variable: group	3	-2.3194	-6.48133	6.9629e-11	3.26717e-10	TRUE	HGNC:27652	CPLX3	594855	DOWN	CPLX3
Q9Y608	LRRFIP2	contrast: whole-tissue_NDC vs synaptosome_NDC # condition_variable: group	7	-1.33041	-6.47158	7.14509e-11	3.35025e-10	TRUE	HGNC:6703	LRRFIP2	9209	DOWN
Q9C0D3	ZYG11B	contrast: whole-tissue_NDC vs synaptosome_NDC # condition_variable: group	15	-1.19989	-6.46376	7.29496e-11	3.41807e-10	TRUE	HGNC:25820	ZYG11B	79699	DOWN
Q9UH65	SWAP70	contrast: whole-tissue_NDC vs synaptosome_NDC # condition_variable: group	7	-1.62594	-6.45691	7.42866e-11	3.47823e-10	TRUE	HGNC:17070	SWAP70	23075	DOWN	SWAP70
Q9H446;Q9H446-2	RWDD1	contrast: whole-tissue_NDC vs synaptosome_NDC # condition_variable: group	2	-1.44982	-6.43925	7.78588e-11	3.64028e-10	TRUE	HGNC:20993	RWDD1	51389	DOWN
O75175	CNOT3	contrast: whole-tissue_NDC vs synaptosome_NDC # condition_variable: group	4	-1.0961	-6.43706	7.83133e-11	3.65891e-10	TRUE	HGNC:7879	CNOT3	4849	DOWN
O43464	HTRA2	contrast: whole-tissue_NDC vs synaptosome_NDC # condition_variable: group	6	-1.34759	-6.42075	8.17928e-11	3.81875e-10	TRUE	HGNC:14348	HTRA2	27429	DOWN
P31323	PRKAR2B	contrast: whole-tissue_NDC vs synaptosome_NDC # condition_variable: group	23	-0.789897	-6.41742	8.25228e-11	3.8446e-10	TRUE	HGNC:9392	PRKAR2B	5577	DOWN	PRKAR2B
Q9BZL1	UBL5	contrast: whole-tissue_NDC vs synaptosome_NDC # condition_variable: group	2	-1.38968	-6.41777	8.24462e-11	3.8446e-10	TRUE	HGNC:13736	UBL5	59286	DOWN
Q5TC84	OGFRL1	contrast: whole-tissue_NDC vs synaptosome_NDC # condition_variable: group	8	-1.40573	-6.41763	8.24766e-11	3.8446e-10	TRUE	HGNC:21378	OGFRL1	79627	DOWN
Q9NZ32	ACTR10	contrast: whole-tissue_NDC vs synaptosome_NDC # condition_variable: group	15	-1.71478	-6.4104	8.40838e-11	3.91454e-10	TRUE	HGNC:17372	ACTR10	55860	DOWN
Q6GMV2	SMYD5	contrast: whole-tissue_NDC vs synaptosome_NDC # condition_variable: group	3	-2.44235	-6.39728	8.70853e-11	4.04851e-10	TRUE	HGNC:16258	SMYD5	10322	DOWN
P36269;P36269-2;P36269-3	GGT5	contrast: whole-tissue_NDC vs synaptosome_NDC # condition_variable: group	2	-2.70916	-6.39681	8.71962e-11	4.05078e-10	TRUE	HGNC:4260	GGT5	2687	DOWN
Q07020;Q07020-2	RPL18	contrast: whole-tissue_NDC vs synaptosome_NDC # condition_variable: group	4	-2.10886	-6.39254	8.81978e-11	4.09441e-10	TRUE	HGNC:10310	RPL18	6141	DOWN	RPL18
P68871	HBB	contrast: whole-tissue_NDC vs synaptosome_NDC # condition_variable: group	5	-3.21782	-6.38924	8.89804e-11	4.12781e-10	TRUE	HGNC:4827	HBB	3043	DOWN
Q13492;Q13492-2;Q13492-5	PICALM	contrast: whole-tissue_NDC vs synaptosome_NDC # condition_variable: group	11	-0.915646	-6.38647	8.96449e-11	4.15568e-10	TRUE	HGNC:15514	PICALM	8301	DOWN	PICALM
Q9Y5A9	YTHDF2	contrast: whole-tissue_NDC vs synaptosome_NDC # condition_variable: group	4	-1.25801	-6.38611	8.97316e-11	4.15676e-10	TRUE	HGNC:31675	YTHDF2	51441	DOWN
Q8IXJ6;Q8IXJ6-2;Q8IXJ6-3	SIRT2	contrast: whole-tissue_NDC vs synaptosome_NDC # condition_variable: group	18	-2.13391	-6.38154	9.08374e-11	4.20501e-10	TRUE	HGNC:10886	SIRT2	22933	DOWN	SIRT2
O14594	NCAN	contrast: whole-tissue_NDC vs synaptosome_NDC # condition_variable: group	34	-0.848353	-6.37614	9.21608e-11	4.26024e-10	TRUE	HGNC:2465	NCAN	1463	DOWN	NCAN
P18669	PGAM1	contrast: whole-tissue_NDC vs synaptosome_NDC # condition_variable: group	12	-2.95138	-6.37629	9.21235e-11	4.26024e-10	TRUE	HGNC:8888	PGAM1	5223	DOWN
O14974	PPP1R12A	contrast: whole-tissue_NDC vs synaptosome_NDC # condition_variable: group	35	-0.9516	-6.36579	9.47568e-11	4.37715e-10	TRUE	HGNC:7618	PPP1R12A	4659	DOWN
Q8IZQ5	SELENOH	contrast: whole-tissue_NDC vs synaptosome_NDC # condition_variable: group	3	-1.47798	-6.36365	9.53051e-11	4.39937e-10	TRUE	HGNC:18251	SELENOH	280636	DOWN
P48506	GCLC	contrast: whole-tissue_NDC vs synaptosome_NDC # condition_variable: group	9	-2.9751	-6.36308	9.54515e-11	4.40302e-10	TRUE	HGNC:4311	GCLC	2729	DOWN
Q49MG5	MAP9	contrast: whole-tissue_NDC vs synaptosome_NDC # condition_variable: group	5	-1.11861	-6.36159	9.58338e-11	4.41754e-10	TRUE	HGNC:26118	MAP9	79884	DOWN
Q13200	PSMD2	contrast: whole-tissue_NDC vs synaptosome_NDC # condition_variable: group	40	-1.0511	-6.35973	9.63133e-11	4.43652e-10	TRUE	HGNC:9559	PSMD2	5708	DOWN	PSMD2
O60518	RANBP6	contrast: whole-tissue_NDC vs synaptosome_NDC # condition_variable: group	29	-1.06484	-6.35738	9.69236e-11	4.46149e-10	TRUE	HGNC:9851	RANBP6	26953	DOWN	RANBP6
Q9Y6W5	WASF2	contrast: whole-tissue_NDC vs synaptosome_NDC # condition_variable: group	4	-1.52638	-6.34072	1.0137e-10	4.65959e-10	TRUE	HGNC:12733	WASF2	10163	DOWN	WASF2
Q5JTJ3;Q5JTJ3-2;Q5JTJ3-3	COA6	contrast: whole-tissue_NDC vs synaptosome_NDC # condition_variable: group	3	-2.8821	-6.34037	1.01466e-10	4.66074e-10	TRUE	HGNC:18025	COA6	388753	DOWN
Q8N5M1	ATPAF2	contrast: whole-tissue_NDC vs synaptosome_NDC # condition_variable: group	4	-1.35236	-6.32437	1.05941e-10	4.86286e-10	TRUE	HGNC:18802	ATPAF2	91647	DOWN
P37198	NUP62	contrast: whole-tissue_NDC vs synaptosome_NDC # condition_variable: group	2	-1.89651	-6.32168	1.06713e-10	4.89487e-10	TRUE	HGNC:8066	NUP62	23636	DOWN
Q8WX92;Q8WX92-2	NELFB	contrast: whole-tissue_NDC vs synaptosome_NDC # condition_variable: group	2	-1.39127	-6.31989	1.07231e-10	4.91519e-10	TRUE	HGNC:24324	NELFB	25920	DOWN
P60981	DSTN	contrast: whole-tissue_NDC vs synaptosome_NDC # condition_variable: group	12	-1.99103	-6.31785	1.07824e-10	4.93892e-10	TRUE	HGNC:15750	DSTN	11034	DOWN	DSTN
Q01581	HMGCS1	contrast: whole-tissue_NDC vs synaptosome_NDC # condition_variable: group	8	-2.41609	-6.31735	1.0797e-10	4.94216e-10	TRUE	HGNC:5007	HMGCS1	3157	DOWN
O95372	LYPLA2	contrast: whole-tissue_NDC vs synaptosome_NDC # condition_variable: group	6	-1.4515	-6.3143	1.08865e-10	4.97961e-10	TRUE	HGNC:6738	LYPLA2	11313	DOWN
O75531	BANF1	contrast: whole-tissue_NDC vs synaptosome_NDC # condition_variable: group	5	-1.67132	-6.30586	1.11379e-10	5.09104e-10	TRUE	HGNC:17397	BANF1	8815	DOWN
Q2TAY7	SMU1	contrast: whole-tissue_NDC vs synaptosome_NDC # condition_variable: group	4	-1.80252	-6.29973	1.13243e-10	5.17265e-10	TRUE	HGNC:18247	SMU1	55234	DOWN
Q2M389	WASHC4	contrast: whole-tissue_NDC vs synaptosome_NDC # condition_variable: group	18	-1.10664	-6.29781	1.13834e-10	5.196e-10	TRUE	HGNC:29174	WASHC4	23325	DOWN
Q9Y2J8	PADI2	contrast: whole-tissue_NDC vs synaptosome_NDC # condition_variable: group	18	-2.16127	-6.29274	1.15407e-10	5.26048e-10	TRUE	HGNC:18341	PADI2	11240	DOWN
P48739-2	PITPNB	contrast: whole-tissue_NDC vs synaptosome_NDC # condition_variable: group	15	-1.01279	-6.29026	1.16186e-10	5.29229e-10	TRUE	HGNC:9002	PITPNB	23760	DOWN
O15069	NACAD	contrast: whole-tissue_NDC vs synaptosome_NDC # condition_variable: group	6	-1.21228	-6.28976	1.16344e-10	5.29579e-10	TRUE	HGNC:22196	NACAD	23148	DOWN
O15144	ARPC2	contrast: whole-tissue_NDC vs synaptosome_NDC # condition_variable: group	23	-0.922243	-6.28593	1.17559e-10	5.34425e-10	TRUE	HGNC:705	ARPC2	10109	DOWN	ARPC2
Q13283	G3BP1	contrast: whole-tissue_NDC vs synaptosome_NDC # condition_variable: group	6	-1.04949	-6.28589	1.17572e-10	5.34425e-10	TRUE	HGNC:30292	G3BP1	10146	DOWN
O00273	DFFA	contrast: whole-tissue_NDC vs synaptosome_NDC # condition_variable: group	2	-2.51267	-6.28554	1.17683e-10	5.34559e-10	TRUE	HGNC:2772	DFFA	1676	DOWN
Q8N335	GPD1L	contrast: whole-tissue_NDC vs synaptosome_NDC # condition_variable: group	15	-2.22049	-6.27819	1.20055e-10	5.44956e-10	TRUE	HGNC:28956	GPD1L	23171	DOWN
P62258	YWHAE	contrast: whole-tissue_NDC vs synaptosome_NDC # condition_variable: group	27	-2.05931	-6.27313	1.21719e-10	5.52125e-10	TRUE	HGNC:12851	YWHAE	7531	DOWN	YWHAE
O95433	AHSA1	contrast: whole-tissue_NDC vs synaptosome_NDC # condition_variable: group	20	-1.75752	-6.27216	1.22039e-10	5.53195e-10	TRUE	HGNC:1189	AHSA1	10598	DOWN
Q9UBF2	COPG2	contrast: whole-tissue_NDC vs synaptosome_NDC # condition_variable: group	10	-0.748481	-6.26416	1.24722e-10	5.64965e-10	TRUE	HGNC:2237	COPG2	26958	DOWN
O75439	PMPCB	contrast: whole-tissue_NDC vs synaptosome_NDC # condition_variable: group	16	-1.61742	-6.26159	1.25599e-10	5.6854e-10	TRUE	HGNC:9119	PMPCB	9512	DOWN
O96007	MOCS2	contrast: whole-tissue_NDC vs synaptosome_NDC # condition_variable: group	3	-1.92018	-6.24907	1.29957e-10	5.87864e-10	TRUE	HGNC:7193	MOCS2	4338	DOWN
Q96PE3-3;Q96PE3-4	INPP4A	contrast: whole-tissue_NDC vs synaptosome_NDC # condition_variable: group	27	-1.25336	-6.24071	1.32955e-10	6.01009e-10	TRUE	HGNC:6074	INPP4A	3631	DOWN	INPP4A
P08603	CFH	contrast: whole-tissue_NDC vs synaptosome_NDC # condition_variable: group	4	-2.60006	-6.23806	1.3392e-10	6.04954e-10	TRUE	HGNC:4883	CFH	3075	DOWN
Q7Z7H5;Q7Z7H5-3	TMED4	contrast: whole-tissue_NDC vs synaptosome_NDC # condition_variable: group	3	-1.20557	-6.21795	1.41486e-10	6.38689e-10	TRUE	HGNC:22301	TMED4	222068	DOWN
Q15170	TCEAL1	contrast: whole-tissue_NDC vs synaptosome_NDC # condition_variable: group	2	-2.12009	-6.21361	1.43178e-10	6.45882e-10	TRUE	HGNC:11616	TCEAL1	9338	DOWN
Q96GX9	APIP	contrast: whole-tissue_NDC vs synaptosome_NDC # condition_variable: group	2	-3.29413	-6.20306	1.47378e-10	6.64368e-10	TRUE	HGNC:17581	APIP	51074	DOWN
Q9BQI9;Q9BQI9-2	NRIP2	contrast: whole-tissue_NDC vs synaptosome_NDC # condition_variable: group	3	-2.0461	-6.2021	1.47768e-10	6.6521e-10	TRUE	HGNC:23078	NRIP2	83714	DOWN
O75167;O75167-2;O75167-4;O75167-5	PHACTR2	contrast: whole-tissue_NDC vs synaptosome_NDC # condition_variable: group	2	-1.76324	-6.1915	1.52128e-10	6.83895e-10	TRUE	HGNC:20956	PHACTR2	9749	DOWN
O43660;O43660-2	PLRG1	contrast: whole-tissue_NDC vs synaptosome_NDC # condition_variable: group	4	-1.5376	-6.19094	1.52362e-10	6.84479e-10	TRUE	HGNC:9089	PLRG1	5356	DOWN
Q9GZT9;Q9GZT9-2	EGLN1	contrast: whole-tissue_NDC vs synaptosome_NDC # condition_variable: group	7	-1.08345	-6.18976	1.52855e-10	6.86223e-10	TRUE	HGNC:1232	EGLN1	54583	DOWN	EGLN1
Q92558	WASF1	contrast: whole-tissue_NDC vs synaptosome_NDC # condition_variable: group	16	-0.975938	-6.1883	1.53471e-10	6.88516e-10	TRUE	HGNC:12732	WASF1	8936	DOWN	WASF1
O15145	ARPC3	contrast: whole-tissue_NDC vs synaptosome_NDC # condition_variable: group	9	-0.986206	-6.18744	1.53835e-10	6.89672e-10	TRUE	HGNC:706	ARPC3	10094	DOWN	ARPC3
Q9UBE0	SAE1	contrast: whole-tissue_NDC vs synaptosome_NDC # condition_variable: group	13	-1.64488	-6.17913	1.57388e-10	7.05122e-10	TRUE	HGNC:30660	SAE1	10055	DOWN
Q9UMZ2-3;Q9UMZ2-4;Q9UMZ2-7;Q9UMZ2-8;Q9UMZ2-9	SYNRG	contrast: whole-tissue_NDC vs synaptosome_NDC # condition_variable: group	21	-0.825721	-6.17269	1.60203e-10	7.1724e-10	TRUE	HGNC:557	SYNRG	11276	DOWN
C9JLW8	MCRIP1	contrast: whole-tissue_NDC vs synaptosome_NDC # condition_variable: group	4	-1.03531	-6.16761	1.62462e-10	7.26855e-10	TRUE	HGNC:28007	MCRIP1	348262	DOWN
P80303;P80303-2	NUCB2	contrast: whole-tissue_NDC vs synaptosome_NDC # condition_variable: group	7	-1.55654	-6.16571	1.63314e-10	7.3017e-10	TRUE	HGNC:8044	NUCB2	4925	DOWN
P51452	DUSP3	contrast: whole-tissue_NDC vs synaptosome_NDC # condition_variable: group	6	-2.66473	-6.16511	1.63582e-10	7.30866e-10	TRUE	HGNC:3069	DUSP3	1845	DOWN
Q12929	EPS8	contrast: whole-tissue_NDC vs synaptosome_NDC # condition_variable: group	4	-1.31142	-6.16459	1.6382e-10	7.30933e-10	TRUE	HGNC:3420	EPS8	2059	DOWN	EPS8
P49641;P49641-1	MAN2A2	contrast: whole-tissue_NDC vs synaptosome_NDC # condition_variable: group	8	-1.09222	-6.16463	1.638e-10	7.30933e-10	TRUE	HGNC:6825	MAN2A2	4122	DOWN
Q16204	CCDC6	contrast: whole-tissue_NDC vs synaptosome_NDC # condition_variable: group	22	-1.06413	-6.15495	1.6823e-10	7.50098e-10	TRUE	HGNC:18782	CCDC6	8030	DOWN
Q15111	PLCL1	contrast: whole-tissue_NDC vs synaptosome_NDC # condition_variable: group	16	-1.49228	-6.1489	1.71066e-10	7.62224e-10	TRUE	HGNC:9063	PLCL1	5334	DOWN
P13861;P13861-2	PRKAR2A	contrast: whole-tissue_NDC vs synaptosome_NDC # condition_variable: group	18	-0.773844	-6.14098	1.7485e-10	7.78552e-10	TRUE	HGNC:9391	PRKAR2A	5576	DOWN	PRKAR2A
P30533	LRPAP1	contrast: whole-tissue_NDC vs synaptosome_NDC # condition_variable: group	11	-1.03202	-6.12899	1.80745e-10	8.04256e-10	TRUE	HGNC:6701	LRPAP1	4043	DOWN
Q9H0P0	NT5C3A	contrast: whole-tissue_NDC vs synaptosome_NDC # condition_variable: group	5	-1.36315	-6.12654	1.81973e-10	8.09168e-10	TRUE	HGNC:17820	NT5C3A	51251	DOWN
P05556	ITGB1	contrast: whole-tissue_NDC vs synaptosome_NDC # condition_variable: group	16	-1.06951	-6.12176	1.844e-10	8.18844e-10	TRUE	HGNC:6153	ITGB1	3688	DOWN	ITGB1
Q6IA86;Q6IA86-2;Q6IA86-3;Q6IA86-5;Q6IA86-6	ELP2	contrast: whole-tissue_NDC vs synaptosome_NDC # condition_variable: group	9	-0.864568	-6.12147	1.84547e-10	8.18942e-10	TRUE	HGNC:18248	ELP2	55250	DOWN
Q5T2E6	ARMH3	contrast: whole-tissue_NDC vs synaptosome_NDC # condition_variable: group	5	-1.65902	-6.1187	1.8597e-10	8.247e-10	TRUE	HGNC:25788	ARMH3	79591	DOWN
P51610;P51610-2;P51610-4	HCFC1	contrast: whole-tissue_NDC vs synaptosome_NDC # condition_variable: group	14	-1.22465	-6.11243	1.89231e-10	8.38593e-10	TRUE	HGNC:4839	HCFC1	3054	DOWN
P62191	PSMC1	contrast: whole-tissue_NDC vs synaptosome_NDC # condition_variable: group	24	-0.998996	-6.10056	1.95576e-10	8.65536e-10	TRUE	HGNC:9547	PSMC1	5700	DOWN	PSMC1
Q86X55;Q86X55-1	CARM1	contrast: whole-tissue_NDC vs synaptosome_NDC # condition_variable: group	10	-2.00652	-6.0953	1.98456e-10	8.77686e-10	TRUE	HGNC:23393	CARM1	10498	DOWN
Q7Z739	YTHDF3	contrast: whole-tissue_NDC vs synaptosome_NDC # condition_variable: group	4	-1.19355	-6.09036	2.01201e-10	8.89226e-10	TRUE	HGNC:26465	YTHDF3	253943	DOWN
Q9UJV8	PURG	contrast: whole-tissue_NDC vs synaptosome_NDC # condition_variable: group	4	-1.07819	-6.0843	2.04624e-10	9.03134e-10	TRUE	HGNC:17930	PURG	29942	DOWN	PURG
Q6QEF8-5	CORO6	contrast: whole-tissue_NDC vs synaptosome_NDC # condition_variable: group	4	-1.4959	-6.0839	2.0485e-10	9.03523e-10	TRUE	HGNC:21356	CORO6	84940	DOWN
Q9NYL9	TMOD3	contrast: whole-tissue_NDC vs synaptosome_NDC # condition_variable: group	2	-1.86904	-6.08127	2.06354e-10	9.09544e-10	TRUE	HGNC:11873	TMOD3	29766	DOWN
Q96FW1	OTUB1	contrast: whole-tissue_NDC vs synaptosome_NDC # condition_variable: group	12	-2.14466	-6.079	2.07667e-10	9.14598e-10	TRUE	HGNC:23077	OTUB1	55611	DOWN
P15259;P18669	PGAM2;PGAM1	contrast: whole-tissue_NDC vs synaptosome_NDC # condition_variable: group	6	-2.95112	-6.0788	2.07781e-10	9.14598e-10	TRUE	HGNC:8889	PGAM2	5224	DOWN
Q4VC31	MIX23	contrast: whole-tissue_NDC vs synaptosome_NDC # condition_variable: group	4	-2.26523	-6.07726	2.08677e-10	9.17928e-10	TRUE	HGNC:31136	MIX23	131076	DOWN
P62256	UBE2H	contrast: whole-tissue_NDC vs synaptosome_NDC # condition_variable: group	3	-1.55043	-6.07653	2.09102e-10	9.19176e-10	TRUE	HGNC:12484	UBE2H	7328	DOWN
Q9UJ68;Q9UJ68-2;Q9UJ68-3;Q9UJ68-5	MSRA	contrast: whole-tissue_NDC vs synaptosome_NDC # condition_variable: group	5	-1.59832	-6.07174	2.11912e-10	9.30905e-10	TRUE	HGNC:7377	MSRA	4482	DOWN
Q9Y2A7;Q9Y2A7-2	NCKAP1	contrast: whole-tissue_NDC vs synaptosome_NDC # condition_variable: group	62	-0.904022	-6.07078	2.1248e-10	9.32773e-10	TRUE	HGNC:7666	NCKAP1	10787	DOWN	NCKAP1
Q9UK22	FBXO2	contrast: whole-tissue_NDC vs synaptosome_NDC # condition_variable: group	10	-2.15925	-6.06424	2.16391e-10	9.49306e-10	TRUE	HGNC:13581	FBXO2	26232	DOWN	FBXO2
Q9H9A6	LRRC40	contrast: whole-tissue_NDC vs synaptosome_NDC # condition_variable: group	23	-1.38035	-6.06249	2.17452e-10	9.53321e-10	TRUE	HGNC:26004	LRRC40	55631	DOWN
P02679;P02679-2	FGG	contrast: whole-tissue_NDC vs synaptosome_NDC # condition_variable: group	14	-3.2236	-6.06047	2.18679e-10	9.58059e-10	TRUE	HGNC:3694	FGG	2266	DOWN	FGG
Q9GZQ3	COMMD5	contrast: whole-tissue_NDC vs synaptosome_NDC # condition_variable: group	6	-1.16022	-6.0542	2.2255e-10	9.73831e-10	TRUE	HGNC:17902	COMMD5	28991	DOWN
Q93052	LPP	contrast: whole-tissue_NDC vs synaptosome_NDC # condition_variable: group	12	-2.02238	-6.05415	2.22577e-10	9.73831e-10	TRUE	HGNC:6679	LPP	4026	DOWN
Q969H8	MYDGF	contrast: whole-tissue_NDC vs synaptosome_NDC # condition_variable: group	5	-1.37088	-6.05119	2.2443e-10	9.81283e-10	TRUE	HGNC:16948	MYDGF	56005	DOWN
P43686	PSMC4	contrast: whole-tissue_NDC vs synaptosome_NDC # condition_variable: group	24	-1.04038	-6.04949	2.255e-10	9.85301e-10	TRUE	HGNC:9551	PSMC4	5704	DOWN	PSMC4
P53618	COPB1	contrast: whole-tissue_NDC vs synaptosome_NDC # condition_variable: group	36	-0.887756	-6.04885	2.25903e-10	9.86402e-10	TRUE	HGNC:2231	COPB1	1315	DOWN
P39060;P39060-1;P39060-2	COL18A1	contrast: whole-tissue_NDC vs synaptosome_NDC # condition_variable: group	6	-2.18535	-6.04723	2.2693e-10	9.90227e-10	TRUE	HGNC:2195	COL18A1	80781	DOWN
Q93100-3;Q93100-4	PHKB	contrast: whole-tissue_NDC vs synaptosome_NDC # condition_variable: group	18	-0.832643	-6.04565	2.27934e-10	9.93943e-10	TRUE	HGNC:8927	PHKB	5257	DOWN
P29475;P29475-5	NOS1	contrast: whole-tissue_NDC vs synaptosome_NDC # condition_variable: group	24	-0.967879	-6.04397	2.29008e-10	9.97961e-10	TRUE	HGNC:7872	NOS1	4842	DOWN	NOS1
P11234;P11234-2;P11234-3	RALB	contrast: whole-tissue_NDC vs synaptosome_NDC # condition_variable: group	4	-1.19507	-6.04259	2.29895e-10	1.00116e-09	TRUE	HGNC:9840	RALB	5899	DOWN
Q9NRY5	FAM114A2	contrast: whole-tissue_NDC vs synaptosome_NDC # condition_variable: group	16	-1.41125	-6.04203	2.30252e-10	1.00205e-09	TRUE	HGNC:1333	FAM114A2	10827	DOWN
Q32P44	EML3	contrast: whole-tissue_NDC vs synaptosome_NDC # condition_variable: group	3	-1.76094	-6.03849	2.32548e-10	1.01137e-09	TRUE	HGNC:26666	EML3	256364	DOWN
Q9Y3L3	SH3BP1	contrast: whole-tissue_NDC vs synaptosome_NDC # condition_variable: group	2	-1.40226	-6.03608	2.34124e-10	1.01754e-09	TRUE	HGNC:10824	SH3BP1	23616	DOWN
O15061	SYNM	contrast: whole-tissue_NDC vs synaptosome_NDC # condition_variable: group	22	-1.60011	-6.03412	2.35415e-10	1.02248e-09	TRUE	HGNC:24466	SYNM	23336	DOWN
Q13451	FKBP5	contrast: whole-tissue_NDC vs synaptosome_NDC # condition_variable: group	4	-2.03597	-6.02444	2.41889e-10	1.0499e-09	TRUE	HGNC:3721	FKBP5	2289	DOWN
P50502	ST13	contrast: whole-tissue_NDC vs synaptosome_NDC # condition_variable: group	2	-3.06643	-6.02219	2.43421e-10	1.05585e-09	TRUE	HGNC:11343	ST13	6767	DOWN
Q4G0N4	NADK2	contrast: whole-tissue_NDC vs synaptosome_NDC # condition_variable: group	18	-1.79465	-6.01949	2.45275e-10	1.06318e-09	TRUE	HGNC:26404	NADK2	133686	DOWN
O94973;O94973-2	AP2A2	contrast: whole-tissue_NDC vs synaptosome_NDC # condition_variable: group	38	-0.942143	-6.01672	2.47193e-10	1.07079e-09	TRUE	HGNC:562	AP2A2	161	DOWN	AP2A2
Q02878	RPL6	contrast: whole-tissue_NDC vs synaptosome_NDC # condition_variable: group	14	-1.83765	-6.01611	2.47616e-10	1.07191e-09	TRUE	HGNC:10362	RPL6	6128	DOWN	RPL6
O94979;O94979-2;O94979-3;O94979-8;O94979-9	SEC31A	contrast: whole-tissue_NDC vs synaptosome_NDC # condition_variable: group	29	-0.699823	-6.013	2.4979e-10	1.08061e-09	TRUE	HGNC:17052	SEC31A	22872	DOWN
P62834	RAP1A	contrast: whole-tissue_NDC vs synaptosome_NDC # condition_variable: group	12	-0.822526	-6.00823	2.53159e-10	1.09302e-09	TRUE	HGNC:9855	RAP1A	5906	DOWN	RAP1A
Q9ULE6	PALD1	contrast: whole-tissue_NDC vs synaptosome_NDC # condition_variable: group	8	-1.05617	-6.00838	2.53052e-10	1.09302e-09	TRUE	HGNC:23530	PALD1	27143	DOWN
Q8N3F0;Q8N3F0-2	MTURN	contrast: whole-tissue_NDC vs synaptosome_NDC # condition_variable: group	2	-2.12771	-6.00823	2.5316e-10	1.09302e-09	TRUE	HGNC:25457	MTURN	222166	DOWN
Q9NVZ3	NECAP2	contrast: whole-tissue_NDC vs synaptosome_NDC # condition_variable: group	3	-1.38554	-6.00028	2.58885e-10	1.117e-09	TRUE	HGNC:25528	NECAP2	55707	DOWN
Q9BYT8	NLN	contrast: whole-tissue_NDC vs synaptosome_NDC # condition_variable: group	18	-1.69466	-5.99528	2.62559e-10	1.1321e-09	TRUE	HGNC:16058	NLN	57486	DOWN
Q9Y365	STARD10	contrast: whole-tissue_NDC vs synaptosome_NDC # condition_variable: group	3	-1.97289	-5.98733	2.68505e-10	1.15698e-09	TRUE	HGNC:10666	STARD10	10809	DOWN
P31937	HIBADH	contrast: whole-tissue_NDC vs synaptosome_NDC # condition_variable: group	14	-1.86802	-5.98515	2.70158e-10	1.16333e-09	TRUE	HGNC:4907	HIBADH	11112	DOWN
O95825	CRYZL1	contrast: whole-tissue_NDC vs synaptosome_NDC # condition_variable: group	8	-1.2906	-5.98227	2.72368e-10	1.17208e-09	TRUE	HGNC:2420	CRYZL1	9946	DOWN
O75363-2	BCAS1	contrast: whole-tissue_NDC vs synaptosome_NDC # condition_variable: group	2	-1.87303	-5.98096	2.73374e-10	1.17563e-09	TRUE	HGNC:974	BCAS1	8537	DOWN	BCAS1
Q07866-7	KLC1	contrast: whole-tissue_NDC vs synaptosome_NDC # condition_variable: group	28	-1.43456	-5.98028	2.73897e-10	1.17634e-09	TRUE	HGNC:6387	KLC1	3831	DOWN
Q5TCQ9;Q5TCQ9-3	MAGI3	contrast: whole-tissue_NDC vs synaptosome_NDC # condition_variable: group	22	-0.781219	-5.979	2.74892e-10	1.17983e-09	TRUE	HGNC:29647	MAGI3	260425	DOWN	MAGI3
Q96A49	SYAP1	contrast: whole-tissue_NDC vs synaptosome_NDC # condition_variable: group	9	-1.70023	-5.97722	2.76274e-10	1.18499e-09	TRUE	HGNC:16273	SYAP1	94056	DOWN	SYAP1
P51114	FXR1	contrast: whole-tissue_NDC vs synaptosome_NDC # condition_variable: group	13	-1.15363	-5.97607	2.77168e-10	1.18805e-09	TRUE	HGNC:4023	FXR1	8087	DOWN	FXR1
Q5R372;Q5R372-3;Q5R372-4	RABGAP1L	contrast: whole-tissue_NDC vs synaptosome_NDC # condition_variable: group	7	-1.19589	-5.97305	2.79545e-10	1.19745e-09	TRUE	HGNC:24663	RABGAP1L	9910	DOWN
P00966	ASS1	contrast: whole-tissue_NDC vs synaptosome_NDC # condition_variable: group	18	-1.02511	-5.97092	2.81235e-10	1.2039e-09	TRUE	HGNC:758	ASS1	445	DOWN
Q8NE71	ABCF1	contrast: whole-tissue_NDC vs synaptosome_NDC # condition_variable: group	18	-0.903779	-5.9705	2.81564e-10	1.20452e-09	TRUE	HGNC:70	ABCF1	23	DOWN
Q9H1K1	ISCU	contrast: whole-tissue_NDC vs synaptosome_NDC # condition_variable: group	8	-1.49285	-5.96898	2.82779e-10	1.20893e-09	TRUE	HGNC:29882	ISCU	23479	DOWN
P11216	PYGB	contrast: whole-tissue_NDC vs synaptosome_NDC # condition_variable: group	54	-2.15907	-5.96779	2.83734e-10	1.21222e-09	TRUE	HGNC:9723	PYGB	5834	DOWN
O75934	BCAS2	contrast: whole-tissue_NDC vs synaptosome_NDC # condition_variable: group	4	-1.35302	-5.9667	2.8461e-10	1.21517e-09	TRUE	HGNC:975	BCAS2	10286	DOWN
P40121	CAPG	contrast: whole-tissue_NDC vs synaptosome_NDC # condition_variable: group	8	-1.71028	-5.96122	2.89056e-10	1.23335e-09	TRUE	HGNC:1474	CAPG	822	DOWN
Q02750	MAP2K1	contrast: whole-tissue_NDC vs synaptosome_NDC # condition_variable: group	13	-1.72732	-5.95649	2.92946e-10	1.24913e-09	TRUE	HGNC:6840	MAP2K1	5604	DOWN	MAP2K1
Q13151	HNRNPA0	contrast: whole-tissue_NDC vs synaptosome_NDC # condition_variable: group	6	-2.74405	-5.95142	2.97181e-10	1.26636e-09	TRUE	HGNC:5030	HNRNPA0	10949	DOWN	HNRNPA0
Q5T1M5;Q5T1M5-2	FKBP15	contrast: whole-tissue_NDC vs synaptosome_NDC # condition_variable: group	18	-0.746141	-5.94762	3.00399e-10	1.27924e-09	TRUE	HGNC:23397	FKBP15	23307	DOWN
P80404	ABAT	contrast: whole-tissue_NDC vs synaptosome_NDC # condition_variable: group	32	-2.16799	-5.94562	3.0211e-10	1.28569e-09	TRUE	HGNC:23	ABAT	18	DOWN
Q96DB5	RMDN1	contrast: whole-tissue_NDC vs synaptosome_NDC # condition_variable: group	10	-1.12832	-5.94533	3.02355e-10	1.28589e-09	TRUE	HGNC:24285	RMDN1	51115	DOWN
Q9UHD9	UBQLN2	contrast: whole-tissue_NDC vs synaptosome_NDC # condition_variable: group	9	-0.959419	-5.93746	3.09189e-10	1.3141e-09	TRUE	HGNC:12509	UBQLN2	29978	DOWN
Q9H0R4	HDHD2	contrast: whole-tissue_NDC vs synaptosome_NDC # condition_variable: group	3	-3.61027	-5.93154	3.14423e-10	1.33548e-09	TRUE	HGNC:25364	HDHD2	84064	DOWN
Q32MZ4;Q32MZ4-2;Q32MZ4-3	LRRFIP1	contrast: whole-tissue_NDC vs synaptosome_NDC # condition_variable: group	4	-1.19141	-5.91175	3.32631e-10	1.41007e-09	TRUE	HGNC:6702	LRRFIP1	9208	DOWN
Q99447;Q99447-3	PCYT2	contrast: whole-tissue_NDC vs synaptosome_NDC # condition_variable: group	11	-3.02557	-5.90606	3.38066e-10	1.43202e-09	TRUE	HGNC:8756	PCYT2	5833	DOWN
P50851-2	LRBA	contrast: whole-tissue_NDC vs synaptosome_NDC # condition_variable: group	6	-1.31839	-5.90587	3.38247e-10	1.43202e-09	TRUE	HGNC:1742	LRBA	987	DOWN
Q16773	KYAT1	contrast: whole-tissue_NDC vs synaptosome_NDC # condition_variable: group	11	-1.81403	-5.89669	3.47215e-10	1.46904e-09	TRUE	HGNC:1564	KYAT1	883	DOWN
P02766	TTR	contrast: whole-tissue_NDC vs synaptosome_NDC # condition_variable: group	2	-3.80945	-5.89493	3.48968e-10	1.4755e-09	TRUE	HGNC:12405	TTR	7276	DOWN
Q99460	PSMD1	contrast: whole-tissue_NDC vs synaptosome_NDC # condition_variable: group	37	-1.17407	-5.89356	3.50332e-10	1.48031e-09	TRUE	HGNC:9554	PSMD1	5707	DOWN	PSMD1
P62380	TBPL1	contrast: whole-tissue_NDC vs synaptosome_NDC # condition_variable: group	3	-1.5399	-5.8795	3.64686e-10	1.53997e-09	TRUE	HGNC:11589	TBPL1	9519	DOWN
P10746	UROS	contrast: whole-tissue_NDC vs synaptosome_NDC # condition_variable: group	6	-1.50749	-5.87697	3.67335e-10	1.55015e-09	TRUE	HGNC:12592	UROS	7390	DOWN
O14617-5	AP3D1	contrast: whole-tissue_NDC vs synaptosome_NDC # condition_variable: group	39	-1.31438	-5.86672	3.78277e-10	1.5953e-09	TRUE	HGNC:568	AP3D1	8943	DOWN	AP3D1
Q14118	DAG1	contrast: whole-tissue_NDC vs synaptosome_NDC # condition_variable: group	16	-0.807431	-5.86309	3.82226e-10	1.61092e-09	TRUE	HGNC:2666	DAG1	1605	DOWN	DAG1
O75832	PSMD10	contrast: whole-tissue_NDC vs synaptosome_NDC # condition_variable: group	9	-1.36694	-5.85682	3.89165e-10	1.6391e-09	TRUE	HGNC:9555	PSMD10	5716	DOWN	PSMD10
Q9NRF8	CTPS2	contrast: whole-tissue_NDC vs synaptosome_NDC # condition_variable: group	7	-1.50084	-5.84953	3.97388e-10	1.67159e-09	TRUE	HGNC:2520	CTPS2	56474	DOWN
P10636;P10636-2;P10636-4	MAPT	contrast: whole-tissue_NDC vs synaptosome_NDC # condition_variable: group	22	-1.18109	-5.83995	4.08482e-10	1.71715e-09	TRUE	HGNC:6893	MAPT	4137	DOWN
P55735-2	SEC13	contrast: whole-tissue_NDC vs synaptosome_NDC # condition_variable: group	8	-1.20015	-5.83924	4.09316e-10	1.71955e-09	TRUE	HGNC:10697	SEC13	6396	DOWN
Q04917	YWHAH	contrast: whole-tissue_NDC vs synaptosome_NDC # condition_variable: group	16	-1.82884	-5.82099	4.31382e-10	1.81108e-09	TRUE	HGNC:12853	YWHAH	7533	DOWN	YWHAH
O60237;O60237-3;O60237-6	PPP1R12B	contrast: whole-tissue_NDC vs synaptosome_NDC # condition_variable: group	7	-0.988184	-5.81901	4.33859e-10	1.82032e-09	TRUE	HGNC:7619	PPP1R12B	4660	DOWN
Q9UQ03;Q9UQ03-2	CORO2B	contrast: whole-tissue_NDC vs synaptosome_NDC # condition_variable: group	18	-1.05603	-5.81639	4.37141e-10	1.83291e-09	TRUE	HGNC:2256	CORO2B	10391	DOWN
Q9Y6B6	SAR1B	contrast: whole-tissue_NDC vs synaptosome_NDC # condition_variable: group	4	-1.5924	-5.8129	4.41568e-10	1.85029e-09	TRUE	HGNC:10535	SAR1B	51128	DOWN
Q9HBZ2;Q9HBZ2-2	ARNT2	contrast: whole-tissue_NDC vs synaptosome_NDC # condition_variable: group	9	-0.931514	-5.80454	4.52348e-10	1.89424e-09	TRUE	HGNC:16876	ARNT2	9915	DOWN
Q9Y3D2	MSRB2	contrast: whole-tissue_NDC vs synaptosome_NDC # condition_variable: group	3	-2.46902	-5.80389	4.53199e-10	1.89659e-09	TRUE	HGNC:17061	MSRB2	22921	DOWN
Q9HAN9	NMNAT1	contrast: whole-tissue_NDC vs synaptosome_NDC # condition_variable: group	2	-2.00501	-6.2478	4.58353e-10	1.91693e-09	TRUE	HGNC:17877	NMNAT1	64802	DOWN
P62837	UBE2D2	contrast: whole-tissue_NDC vs synaptosome_NDC # condition_variable: group	2	-2.47994	-5.79725	4.61986e-10	1.93089e-09	TRUE	HGNC:12475	UBE2D2	7322	DOWN
Q7Z7M0	MEGF8	contrast: whole-tissue_NDC vs synaptosome_NDC # condition_variable: group	9	-0.756276	-5.79676	4.62633e-10	1.93236e-09	TRUE	HGNC:3233	MEGF8	1954	DOWN
Q9UIV1	CNOT7	contrast: whole-tissue_NDC vs synaptosome_NDC # condition_variable: group	4	-1.0473	-5.79645	4.63047e-10	1.93286e-09	TRUE	HGNC:14101	CNOT7	29883	DOWN
Q96GW7	BCAN	contrast: whole-tissue_NDC vs synaptosome_NDC # condition_variable: group	28	-0.934522	-5.79517	4.64763e-10	1.93878e-09	TRUE	HGNC:23059	BCAN	63827	DOWN	BCAN
Q03135	CAV1	contrast: whole-tissue_NDC vs synaptosome_NDC # condition_variable: group	2	-3.49808	-5.7886	4.73683e-10	1.97474e-09	TRUE	HGNC:1527	CAV1	857	DOWN
Q8TEQ6	GEMIN5	contrast: whole-tissue_NDC vs synaptosome_NDC # condition_variable: group	8	-1.03593	-5.7816	4.83381e-10	2.01388e-09	TRUE	HGNC:20043	GEMIN5	25929	DOWN
Q6GQQ9;Q6GQQ9-2	OTUD7B	contrast: whole-tissue_NDC vs synaptosome_NDC # condition_variable: group	2	-1.74386	-6.22518	4.85939e-10	2.02325e-09	TRUE	HGNC:16683	OTUD7B	56957	DOWN
Q96JE9	MAP6	contrast: whole-tissue_NDC vs synaptosome_NDC # condition_variable: group	66	-1.33017	-5.7742	4.93862e-10	2.05493e-09	TRUE	HGNC:6868	MAP6	4135	DOWN
Q96FH0;Q96FH0-2	BORCS8	contrast: whole-tissue_NDC vs synaptosome_NDC # condition_variable: group	2	-1.3999	-5.77058	4.99067e-10	2.07527e-09	TRUE	HGNC:37247	BORCS8	729991	DOWN
Q9H999	PANK3	contrast: whole-tissue_NDC vs synaptosome_NDC # condition_variable: group	4	-1.14647	-5.75298	5.25247e-10	2.18274e-09	TRUE	HGNC:19365	PANK3	79646	DOWN
Q9BYJ9	YTHDF1	contrast: whole-tissue_NDC vs synaptosome_NDC # condition_variable: group	8	-0.932686	-5.75164	5.27291e-10	2.18985e-09	TRUE	HGNC:15867	YTHDF1	54915	DOWN
P61619-3	SEC61A1	contrast: whole-tissue_NDC vs synaptosome_NDC # condition_variable: group	2	-1.50388	-5.74635	5.35476e-10	2.22243e-09	TRUE	HGNC:18276	SEC61A1	29927	DOWN
Q96B36;Q96B36-3	AKT1S1	contrast: whole-tissue_NDC vs synaptosome_NDC # condition_variable: group	3	-1.52521	-5.73979	5.45802e-10	2.26385e-09	TRUE	HGNC:28426	AKT1S1	84335	DOWN
Q16181-2	SEPTIN7	contrast: whole-tissue_NDC vs synaptosome_NDC # condition_variable: group	36	-0.625747	-5.73286	5.56931e-10	2.30855e-09	TRUE	HGNC:1717	SEPTIN7	989	DOWN	SEPTIN7
A0A994J7P9	FXR2	contrast: whole-tissue_NDC vs synaptosome_NDC # condition_variable: group	16	-0.741868	-5.73241	5.5766e-10	2.31011e-09	TRUE	HGNC:4024	FXR2	9513	DOWN	FXR2
Q08629	SPOCK1	contrast: whole-tissue_NDC vs synaptosome_NDC # condition_variable: group	5	-1.05653	-5.7315	5.59147e-10	2.31466e-09	TRUE	HGNC:11251	SPOCK1	6695	DOWN	SPOCK1
Q92896;Q92896-2	GLG1	contrast: whole-tissue_NDC vs synaptosome_NDC # condition_variable: group	14	-1.51134	-5.7313	5.59469e-10	2.31466e-09	TRUE	HGNC:4316	GLG1	2734	DOWN
Q9H0N5	PCBD2	contrast: whole-tissue_NDC vs synaptosome_NDC # condition_variable: group	5	-1.27188	-5.72686	5.6677e-10	2.34339e-09	TRUE	HGNC:24474	PCBD2	84105	DOWN
Q9HAB8	PPCS	contrast: whole-tissue_NDC vs synaptosome_NDC # condition_variable: group	8	-1.91646	-5.71295	5.90268e-10	2.43901e-09	TRUE	HGNC:25686	PPCS	79717	DOWN
Q15437	SEC23B	contrast: whole-tissue_NDC vs synaptosome_NDC # condition_variable: group	5	-1.0638	-5.71024	5.94958e-10	2.45683e-09	TRUE	HGNC:10702	SEC23B	10483	DOWN
Q9BSH4	TACO1	contrast: whole-tissue_NDC vs synaptosome_NDC # condition_variable: group	6	-1.63509	-5.70847	5.98045e-10	2.46802e-09	TRUE	HGNC:24316	TACO1	51204	DOWN
Q9H0Q0	CYRIA	contrast: whole-tissue_NDC vs synaptosome_NDC # condition_variable: group	13	-1.99069	-5.7057	6.02919e-10	2.48656e-09	TRUE	HGNC:25373	CYRIA	81553	DOWN
Q8WVM8	SCFD1	contrast: whole-tissue_NDC vs synaptosome_NDC # condition_variable: group	19	-0.884024	-5.7031	6.07525e-10	2.50398e-09	TRUE	HGNC:20726	SCFD1	23256	DOWN
Q12959-2;Q12959-4;Q12959-8	DLG1	contrast: whole-tissue_NDC vs synaptosome_NDC # condition_variable: group	18	-0.784093	-5.7006	6.11988e-10	2.5192e-09	TRUE	HGNC:2900	DLG1	1739	DOWN	DLG1
O95671	ASMTL	contrast: whole-tissue_NDC vs synaptosome_NDC # condition_variable: group	14	-1.71135	-5.70061	6.11958e-10	2.5192e-09	TRUE	HGNC:751	ASMTL	8623	DOWN
P15374	UCHL3	contrast: whole-tissue_NDC vs synaptosome_NDC # condition_variable: group	3	-2.61672	-5.69891	6.15017e-10	2.53008e-09	TRUE	HGNC:12515	UCHL3	7347	DOWN
H7C4T6	CADPS	contrast: whole-tissue_NDC vs synaptosome_NDC # condition_variable: group	13	-1.27719	-5.69145	6.28603e-10	2.58434e-09	TRUE	HGNC:1426	CADPS	8618	DOWN	CADPS
P51608;P51608-2	MECP2	contrast: whole-tissue_NDC vs synaptosome_NDC # condition_variable: group	3	-3.38019	-6.12164	6.36347e-10	2.61454e-09	TRUE	HGNC:6990	MECP2	4204	DOWN	MECP2
Q16816;Q16816-2	PHKG1	contrast: whole-tissue_NDC vs synaptosome_NDC # condition_variable: group	3	-1.51765	-5.6823	6.45707e-10	2.65133e-09	TRUE	HGNC:8930	PHKG1	5260	DOWN
Q96GK7	FAHD2A	contrast: whole-tissue_NDC vs synaptosome_NDC # condition_variable: group	3	-2.16267	-5.67998	6.50123e-10	2.66779e-09	TRUE	HGNC:24252	FAHD2A	51011	DOWN
P78406	RAE1	contrast: whole-tissue_NDC vs synaptosome_NDC # condition_variable: group	10	-0.889683	-5.67836	6.53214e-10	2.67879e-09	TRUE	HGNC:9828	RAE1	8480	DOWN
Q9UNM6	PSMD13	contrast: whole-tissue_NDC vs synaptosome_NDC # condition_variable: group	22	-1.06024	-5.67696	6.55904e-10	2.68814e-09	TRUE	HGNC:9558	PSMD13	5719	DOWN	PSMD13
Q5JP02	RBBP7	contrast: whole-tissue_NDC vs synaptosome_NDC # condition_variable: group	4	-1.38355	-5.67027	6.68932e-10	2.73821e-09	TRUE	HGNC:9890	RBBP7	5931	DOWN
P22392-2	NME2	contrast: whole-tissue_NDC vs synaptosome_NDC # condition_variable: group	7	-1.98309	-5.67026	6.68958e-10	2.73821e-09	TRUE	HGNC:7850	NME2	4831	DOWN
Q9UIJ7	AK3	contrast: whole-tissue_NDC vs synaptosome_NDC # condition_variable: group	16	-1.88559	-5.66781	6.73795e-10	2.75628e-09	TRUE	HGNC:17376	AK3	50808	DOWN
P10155	RO60	contrast: whole-tissue_NDC vs synaptosome_NDC # condition_variable: group	11	-1.95525	-5.6646	6.80191e-10	2.78071e-09	TRUE	HGNC:11313	RO60	6738	DOWN
Q9UKF6	CPSF3	contrast: whole-tissue_NDC vs synaptosome_NDC # condition_variable: group	2	-1.37613	-6.09558	6.81431e-10	2.78404e-09	TRUE	HGNC:2326	CPSF3	51692	DOWN
Q8IZP0;Q8IZP0-10;Q8IZP0-2;Q8IZP0-3;Q8IZP0-4;Q8IZP0-5;Q8IZP0-6;Q8IZP0-7;Q8IZP0-8;Q8IZP0-9	ABI1	contrast: whole-tissue_NDC vs synaptosome_NDC # condition_variable: group	10	-0.863277	-5.65815	6.93215e-10	2.83041e-09	TRUE	HGNC:11320	ABI1	10006	DOWN	ABI1
O43242	PSMD3	contrast: whole-tissue_NDC vs synaptosome_NDC # condition_variable: group	29	-1.01992	-5.65685	6.95884e-10	2.83858e-09	TRUE	HGNC:9560	PSMD3	5709	DOWN	PSMD3
Q6ZMW3	EML6	contrast: whole-tissue_NDC vs synaptosome_NDC # condition_variable: group	16	-0.821414	-5.65675	6.96083e-10	2.83858e-09	TRUE	HGNC:35412	EML6	400954	DOWN
Q9H5N1	RABEP2	contrast: whole-tissue_NDC vs synaptosome_NDC # condition_variable: group	6	-1.45559	-5.6513	7.07356e-10	2.88275e-09	TRUE	HGNC:24817	RABEP2	79874	DOWN
Q86V81	ALYREF	contrast: whole-tissue_NDC vs synaptosome_NDC # condition_variable: group	6	-1.58102	-5.64594	7.1861e-10	2.92679e-09	TRUE	HGNC:19071	ALYREF	10189	DOWN
Q13011	ECH1	contrast: whole-tissue_NDC vs synaptosome_NDC # condition_variable: group	13	-1.13152	-5.64559	7.19352e-10	2.92799e-09	TRUE	HGNC:3149	ECH1	1891	DOWN
O94952;O94952-1	FBXO21	contrast: whole-tissue_NDC vs synaptosome_NDC # condition_variable: group	3	-1.55772	-5.64377	7.23235e-10	2.94196e-09	TRUE	HGNC:13592	FBXO21	23014	DOWN
P40222	TXLNA	contrast: whole-tissue_NDC vs synaptosome_NDC # condition_variable: group	6	-1.02322	-5.64318	7.24498e-10	2.94527e-09	TRUE	HGNC:30685	TXLNA	200081	DOWN
O14530;O14530-2	TXNDC9	contrast: whole-tissue_NDC vs synaptosome_NDC # condition_variable: group	5	-1.13349	-5.64042	7.30416e-10	2.96749e-09	TRUE	HGNC:24110	TXNDC9	10190	DOWN
H0Y961	SEPTIN11	contrast: whole-tissue_NDC vs synaptosome_NDC # condition_variable: group	11	-0.849349	-5.6378	7.3608e-10	2.98864e-09	TRUE	HGNC:25589	SEPTIN11	55752	DOWN	SEPTIN11
Q10713	PMPCA	contrast: whole-tissue_NDC vs synaptosome_NDC # condition_variable: group	19	-1.37565	-5.6361	7.39794e-10	3e-09	TRUE	HGNC:18667	PMPCA	23203	DOWN
P78559	MAP1A	contrast: whole-tissue_NDC vs synaptosome_NDC # condition_variable: group	109	-1.20186	-5.63002	7.53198e-10	3.05246e-09	TRUE	HGNC:6835	MAP1A	4130	DOWN	MAP1A
P10645	CHGA	contrast: whole-tissue_NDC vs synaptosome_NDC # condition_variable: group	11	-1.55482	-5.62958	7.54183e-10	3.05456e-09	TRUE	HGNC:1929	CHGA	1113	DOWN
A0MZ66;A0MZ66-3	SHTN1	contrast: whole-tissue_NDC vs synaptosome_NDC # condition_variable: group	28	-1.3603	-5.62835	7.56923e-10	3.06376e-09	TRUE	HGNC:29319	SHTN1	57698	DOWN
P35998	PSMC2	contrast: whole-tissue_NDC vs synaptosome_NDC # condition_variable: group	29	-1.00815	-5.62426	7.66141e-10	3.09915e-09	TRUE	HGNC:9548	PSMC2	5701	DOWN	PSMC2
Q13409-2	DYNC1I2	contrast: whole-tissue_NDC vs synaptosome_NDC # condition_variable: group	17	-1.16067	-5.61521	7.86942e-10	3.17984e-09	TRUE	HGNC:2964	DYNC1I2	1781	DOWN
P31946;P31946-2	YWHAB	contrast: whole-tissue_NDC vs synaptosome_NDC # condition_variable: group	7	-2.09345	-5.61516	7.8706e-10	3.17984e-09	TRUE	HGNC:12849	YWHAB	7529	DOWN
Q8IUQ0	CLVS1	contrast: whole-tissue_NDC vs synaptosome_NDC # condition_variable: group	6	-1.29123	-5.60975	7.99772e-10	3.2292e-09	TRUE	HGNC:23139	CLVS1	157807	DOWN
O15397	IPO8	contrast: whole-tissue_NDC vs synaptosome_NDC # condition_variable: group	3	-1.09597	-5.60792	8.04111e-10	3.24472e-09	TRUE	HGNC:9853	IPO8	10526	DOWN
P11717	IGF2R	contrast: whole-tissue_NDC vs synaptosome_NDC # condition_variable: group	8	-0.830587	-5.60394	8.13661e-10	3.28123e-09	TRUE	HGNC:5467	IGF2R	3482	DOWN
Q9HCB6	SPON1	contrast: whole-tissue_NDC vs synaptosome_NDC # condition_variable: group	8	-1.47294	-5.60348	8.14777e-10	3.28371e-09	TRUE	HGNC:11252	SPON1	10418	DOWN
O95571	ETHE1	contrast: whole-tissue_NDC vs synaptosome_NDC # condition_variable: group	5	-2.09797	-5.60096	8.20898e-10	3.30634e-09	TRUE	HGNC:23287	ETHE1	23474	DOWN
Q8TBA6	GOLGA5	contrast: whole-tissue_NDC vs synaptosome_NDC # condition_variable: group	3	-1.58249	-5.58315	8.65498e-10	3.48169e-09	TRUE	HGNC:4428	GOLGA5	9950	DOWN
Q12768	WASHC5	contrast: whole-tissue_NDC vs synaptosome_NDC # condition_variable: group	26	-1.14782	-5.57051	8.98677e-10	3.61293e-09	TRUE	HGNC:28984	WASHC5	9897	DOWN
Q13480;Q13480-2	GAB1	contrast: whole-tissue_NDC vs synaptosome_NDC # condition_variable: group	3	-1.54748	-5.56998	9.00108e-10	3.61647e-09	TRUE	HGNC:4066	GAB1	2549	DOWN
P07951;P07951-2;P67936;P67936-2	TPM2;TPM4	contrast: whole-tissue_NDC vs synaptosome_NDC # condition_variable: group	2	-3.00539	-5.56917	9.02279e-10	3.62296e-09	TRUE	HGNC:12011	TPM2	7169	DOWN
Q99700-2	ATXN2	contrast: whole-tissue_NDC vs synaptosome_NDC # condition_variable: group	14	-0.944339	-5.56217	9.21289e-10	3.69703e-09	TRUE	HGNC:10555	ATXN2	6311	DOWN
Q99519	NEU1	contrast: whole-tissue_NDC vs synaptosome_NDC # condition_variable: group	2	-1.7885	-5.5582	9.32265e-10	3.73878e-09	TRUE	HGNC:7758	NEU1	4758	DOWN
P27816;P27816-5	MAP4	contrast: whole-tissue_NDC vs synaptosome_NDC # condition_variable: group	6	-1.01126	-5.55353	9.45353e-10	3.78894e-09	TRUE	HGNC:6862	MAP4	4134	DOWN
O95782;O95782-2	AP2A1	contrast: whole-tissue_NDC vs synaptosome_NDC # condition_variable: group	43	-0.82708	-5.54935	9.57241e-10	3.83424e-09	TRUE	HGNC:561	AP2A1	160	DOWN	AP2A1
Q9UBU6	FAM8A1	contrast: whole-tissue_NDC vs synaptosome_NDC # condition_variable: group	4	-1.522	-5.54663	9.65047e-10	3.86314e-09	TRUE	HGNC:16372	FAM8A1	51439	DOWN
Q9UPY6	WASF3	contrast: whole-tissue_NDC vs synaptosome_NDC # condition_variable: group	8	-1.09032	-5.54477	9.70443e-10	3.88236e-09	TRUE	HGNC:12734	WASF3	10810	DOWN	WASF3
Q9UBS4	DNAJB11	contrast: whole-tissue_NDC vs synaptosome_NDC # condition_variable: group	10	-0.831792	-5.54352	9.74072e-10	3.89212e-09	TRUE	HGNC:14889	DNAJB11	51726	DOWN
Q9Y570;Q9Y570-4	PPME1	contrast: whole-tissue_NDC vs synaptosome_NDC # condition_variable: group	15	-2.26538	-5.54313	9.75213e-10	3.89328e-09	TRUE	HGNC:30178	PPME1	51400	DOWN
Q9Y6E2	BZW2	contrast: whole-tissue_NDC vs synaptosome_NDC # condition_variable: group	2	-1.48723	-5.54301	9.75551e-10	3.89328e-09	TRUE	HGNC:18808	BZW2	28969	DOWN
P30084	ECHS1	contrast: whole-tissue_NDC vs synaptosome_NDC # condition_variable: group	20	-1.80306	-5.54137	9.8035e-10	3.91004e-09	TRUE	HGNC:3151	ECHS1	1892	DOWN
O95260-2	ATE1	contrast: whole-tissue_NDC vs synaptosome_NDC # condition_variable: group	7	-1.73608	-5.52612	1.02616e-09	4.09026e-09	TRUE	HGNC:782	ATE1	11101	DOWN
O75326	SEMA7A	contrast: whole-tissue_NDC vs synaptosome_NDC # condition_variable: group	16	-0.944559	-5.52414	1.03227e-09	4.10959e-09	TRUE	HGNC:10741	SEMA7A	8482	DOWN	SEMA7A
Q5JRA6	MIA3	contrast: whole-tissue_NDC vs synaptosome_NDC # condition_variable: group	16	-1.17622	-5.52428	1.03183e-09	4.10959e-09	TRUE	HGNC:24008	MIA3	375056	DOWN
Q9NXC5	MIOS	contrast: whole-tissue_NDC vs synaptosome_NDC # condition_variable: group	18	-0.737563	-5.52376	1.03344e-09	4.11177e-09	TRUE	HGNC:21905	MIOS	54468	DOWN
Q9ULT8	HECTD1	contrast: whole-tissue_NDC vs synaptosome_NDC # condition_variable: group	24	-0.710313	-5.52112	1.04165e-09	4.14086e-09	TRUE	HGNC:20157	HECTD1	25831	DOWN
O76041-2	NEBL	contrast: whole-tissue_NDC vs synaptosome_NDC # condition_variable: group	19	-0.926324	-5.52047	1.04367e-09	4.14283e-09	TRUE	HGNC:16932	NEBL	10529	DOWN
Q9Y2D5	PALM2AKAP2	contrast: whole-tissue_NDC vs synaptosome_NDC # condition_variable: group	5	-1.04329	-5.52044	1.04378e-09	4.14283e-09	TRUE	HGNC:33529	PALM2AKAP2	445815	DOWN
Q5XUX1;Q5XUX1-2	FBXW9	contrast: whole-tissue_NDC vs synaptosome_NDC # condition_variable: group	2	-1.73192	-5.51672	1.05551e-09	4.18682e-09	TRUE	HGNC:28136	FBXW9	84261	DOWN
Q16512;Q16512-2	PKN1	contrast: whole-tissue_NDC vs synaptosome_NDC # condition_variable: group	8	-1.13922	-5.5143	1.06318e-09	4.21216e-09	TRUE	HGNC:9405	PKN1	5585	DOWN
Q9NYB9;Q9NYB9-2;Q9NYB9-4	ABI2	contrast: whole-tissue_NDC vs synaptosome_NDC # condition_variable: group	9	-0.888541	-5.51169	1.07154e-09	4.24271e-09	TRUE	HGNC:24011	ABI2	10152	DOWN	ABI2
O60232	ZNRD2	contrast: whole-tissue_NDC vs synaptosome_NDC # condition_variable: group	5	-1.58711	-5.50187	1.10366e-09	4.36549e-09	TRUE	HGNC:11328	ZNRD2	10534	DOWN
P23229;P23229-2;P23229-3;P23229-4;P23229-5;P23229-6;P23229-9	ITGA6	contrast: whole-tissue_NDC vs synaptosome_NDC # condition_variable: group	15	-0.974764	-5.5018	1.10389e-09	4.36549e-09	TRUE	HGNC:6142	ITGA6	3655	DOWN
Q16740	CLPP	contrast: whole-tissue_NDC vs synaptosome_NDC # condition_variable: group	4	-1.3494	-5.50133	1.10543e-09	4.36895e-09	TRUE	HGNC:2084	CLPP	8192	DOWN
Q92544	TM9SF4	contrast: whole-tissue_NDC vs synaptosome_NDC # condition_variable: group	7	-1.602	-5.49698	1.11998e-09	4.42379e-09	TRUE	HGNC:30797	TM9SF4	9777	DOWN
P14618-3	PKM	contrast: whole-tissue_NDC vs synaptosome_NDC # condition_variable: group	3	-1.53214	-5.48902	1.14716e-09	4.52839e-09	TRUE	HGNC:9021	PKM	5315	DOWN
Q15008	PSMD6	contrast: whole-tissue_NDC vs synaptosome_NDC # condition_variable: group	23	-1.0712	-5.48792	1.15095e-09	4.54064e-09	TRUE	HGNC:9564	PSMD6	9861	DOWN	PSMD6
P52788	SMS	contrast: whole-tissue_NDC vs synaptosome_NDC # condition_variable: group	8	-2.42593	-5.47932	1.1812e-09	4.65716e-09	TRUE	HGNC:11123	SMS	6611	DOWN
Q13424	SNTA1	contrast: whole-tissue_NDC vs synaptosome_NDC # condition_variable: group	20	-0.846693	-5.47353	1.20202e-09	4.7364e-09	TRUE	HGNC:11167	SNTA1	6640	DOWN
Q9NSA3	CTNNBIP1	contrast: whole-tissue_NDC vs synaptosome_NDC # condition_variable: group	2	-1.39611	-5.4672	1.22521e-09	4.82486e-09	TRUE	HGNC:16913	CTNNBIP1	56998	DOWN
Q6UXN9	WDR82	contrast: whole-tissue_NDC vs synaptosome_NDC # condition_variable: group	10	-0.756583	-5.45877	1.25684e-09	4.94646e-09	TRUE	HGNC:28826	WDR82	80335	DOWN
Q15582	TGFBI	contrast: whole-tissue_NDC vs synaptosome_NDC # condition_variable: group	3	-2.05613	-5.45833	1.25851e-09	4.95003e-09	TRUE	HGNC:11771	TGFBI	7045	DOWN
Q5GLZ8;Q5GLZ8-2	HERC4	contrast: whole-tissue_NDC vs synaptosome_NDC # condition_variable: group	29	-1.27565	-5.45098	1.28681e-09	5.05529e-09	TRUE	HGNC:24521	HERC4	26091	DOWN
Q9UI08;Q9UI08-2	EVL	contrast: whole-tissue_NDC vs synaptosome_NDC # condition_variable: group	14	-0.658579	-5.44999	1.2907e-09	5.0675e-09	TRUE	HGNC:20234	EVL	51466	DOWN
Q9Y3C0	WASHC3	contrast: whole-tissue_NDC vs synaptosome_NDC # condition_variable: group	3	-1.4755	-5.4484	1.2969e-09	5.08878e-09	TRUE	HGNC:24256	WASHC3	51019	DOWN
Q14644	RASA3	contrast: whole-tissue_NDC vs synaptosome_NDC # condition_variable: group	9	-0.85989	-5.44746	1.30059e-09	5.10021e-09	TRUE	HGNC:20331	RASA3	22821	DOWN
P36551	CPOX	contrast: whole-tissue_NDC vs synaptosome_NDC # condition_variable: group	9	-1.52174	-5.44088	1.32681e-09	5.19993e-09	TRUE	HGNC:2321	CPOX	1371	DOWN
P12110	COL6A2	contrast: whole-tissue_NDC vs synaptosome_NDC # condition_variable: group	2	-4.45348	-6.36258	1.33267e-09	5.21976e-09	TRUE	HGNC:2212	COL6A2	1292	DOWN
P42898;P42898-2	MTHFR	contrast: whole-tissue_NDC vs synaptosome_NDC # condition_variable: group	3	-1.80768	-5.43913	1.33388e-09	5.22135e-09	TRUE	HGNC:7436	MTHFR	4524	DOWN
Q7Z4G1	COMMD6	contrast: whole-tissue_NDC vs synaptosome_NDC # condition_variable: group	2	-1.38925	-5.43721	1.34164e-09	5.24861e-09	TRUE	HGNC:24015	COMMD6	170622	DOWN
Q9BUT1	BDH2	contrast: whole-tissue_NDC vs synaptosome_NDC # condition_variable: group	11	-1.9295	-5.43406	1.35452e-09	5.29582e-09	TRUE	HGNC:32389	BDH2	56898	DOWN
Q9NQH7;Q9NQH7-2;Q9NQH7-4	XPNPEP3	contrast: whole-tissue_NDC vs synaptosome_NDC # condition_variable: group	5	-1.0211	-5.43109	1.36682e-09	5.34073e-09	TRUE	HGNC:28052	XPNPEP3	63929	DOWN
O60890	OPHN1	contrast: whole-tissue_NDC vs synaptosome_NDC # condition_variable: group	18	-0.681862	-5.43078	1.36807e-09	5.34243e-09	TRUE	HGNC:8148	OPHN1	4983	DOWN	OPHN1
O00232	PSMD12	contrast: whole-tissue_NDC vs synaptosome_NDC # condition_variable: group	23	-1.064	-5.42544	1.39046e-09	5.42375e-09	TRUE	HGNC:9557	PSMD12	5718	DOWN	PSMD12
Q567U6	CCDC93	contrast: whole-tissue_NDC vs synaptosome_NDC # condition_variable: group	19	-1.15833	-5.42542	1.39056e-09	5.42375e-09	TRUE	HGNC:25611	CCDC93	54520	DOWN
P26440	IVD	contrast: whole-tissue_NDC vs synaptosome_NDC # condition_variable: group	16	-1.25568	-5.42257	1.40264e-09	5.46762e-09	TRUE	HGNC:6186	IVD	3712	DOWN
Q9Y4P3	TBL2	contrast: whole-tissue_NDC vs synaptosome_NDC # condition_variable: group	5	-0.987433	-5.40968	1.45874e-09	5.68234e-09	TRUE	HGNC:11586	TBL2	26608	DOWN
Q7L9L4;Q7L9L4-2;Q9H8S9	MOB1B;MOB1A	contrast: whole-tissue_NDC vs synaptosome_NDC # condition_variable: group	2	-2.27775	-5.40952	1.45946e-09	5.68234e-09	TRUE	HGNC:29801	MOB1B	92597	DOWN
O95487;O95487-2;O95487-3	SEC24B	contrast: whole-tissue_NDC vs synaptosome_NDC # condition_variable: group	21	-0.68613	-5.40792	1.46656e-09	5.70659e-09	TRUE	HGNC:10704	SEC24B	10427	DOWN
Q14203;Q14203-6	DCTN1	contrast: whole-tissue_NDC vs synaptosome_NDC # condition_variable: group	54	-1.6409	-5.40547	1.47755e-09	5.74591e-09	TRUE	HGNC:2711	DCTN1	1639	DOWN
Q9H8T0;Q9H8T0-2	AKTIP	contrast: whole-tissue_NDC vs synaptosome_NDC # condition_variable: group	2	-1.1604	-5.399	1.50701e-09	5.857e-09	TRUE	HGNC:16710	AKTIP	64400	DOWN
O15347	HMGB3	contrast: whole-tissue_NDC vs synaptosome_NDC # condition_variable: group	3	-1.36424	-5.39587	1.52143e-09	5.90953e-09	TRUE	HGNC:5004	HMGB3	3149	DOWN
P04114	APOB	contrast: whole-tissue_NDC vs synaptosome_NDC # condition_variable: group	5	-1.39341	-5.39284	1.53556e-09	5.96089e-09	TRUE	HGNC:603	APOB	338	DOWN
Q5TA50	CPTP	contrast: whole-tissue_NDC vs synaptosome_NDC # condition_variable: group	6	-0.998364	-5.3922	1.53857e-09	5.96903e-09	TRUE	HGNC:28116	CPTP	80772	DOWN
P62333	PSMC6	contrast: whole-tissue_NDC vs synaptosome_NDC # condition_variable: group	20	-0.869537	-5.38994	1.54921e-09	6.00673e-09	TRUE	HGNC:9553	PSMC6	5706	DOWN	PSMC6
Q9NP79	VTA1	contrast: whole-tissue_NDC vs synaptosome_NDC # condition_variable: group	8	-1.62436	-5.38708	1.56283e-09	6.05596e-09	TRUE	HGNC:20954	VTA1	51534	DOWN
Q8TB72-3	PUM2	contrast: whole-tissue_NDC vs synaptosome_NDC # condition_variable: group	3	-1.30724	-5.38565	1.56966e-09	6.07884e-09	TRUE	HGNC:14958	PUM2	23369	DOWN	PUM2
P21291	CSRP1	contrast: whole-tissue_NDC vs synaptosome_NDC # condition_variable: group	11	-1.79758	-5.38296	1.5826e-09	6.12532e-09	TRUE	HGNC:2469	CSRP1	1465	DOWN
P30048;P30048-2	PRDX3	contrast: whole-tissue_NDC vs synaptosome_NDC # condition_variable: group	10	-1.00197	-5.36584	1.66773e-09	6.44719e-09	TRUE	HGNC:9354	PRDX3	10935	DOWN
O75177	SS18L1	contrast: whole-tissue_NDC vs synaptosome_NDC # condition_variable: group	2	-1.80526	-5.36559	1.66901e-09	6.44831e-09	TRUE	HGNC:15592	SS18L1	26039	DOWN
A0A096LNH6	DOCK1	contrast: whole-tissue_NDC vs synaptosome_NDC # condition_variable: group	13	-0.882323	-5.36471	1.67352e-09	6.46191e-09	TRUE	HGNC:2987	DOCK1	1793	DOWN	DOCK1
P42566	EPS15	contrast: whole-tissue_NDC vs synaptosome_NDC # condition_variable: group	19	-1.20828	-5.35808	1.70787e-09	6.59066e-09	TRUE	HGNC:3419	EPS15	2060	DOWN	EPS15
Q9BPX5	ARPC5L	contrast: whole-tissue_NDC vs synaptosome_NDC # condition_variable: group	5	-0.846211	-5.35635	1.71694e-09	6.62174e-09	TRUE	HGNC:23366	ARPC5L	81873	DOWN	ARPC5L
P62736;P68133	ACTA2;ACTA1	contrast: whole-tissue_NDC vs synaptosome_NDC # condition_variable: group	5	-4.16806	-5.35538	1.72204e-09	6.63362e-09	TRUE	HGNC:130	ACTA2	59	DOWN
P51687	SUOX	contrast: whole-tissue_NDC vs synaptosome_NDC # condition_variable: group	11	-1.25167	-5.35131	1.74366e-09	6.71295e-09	TRUE	HGNC:11460	SUOX	6821	DOWN
P12081;P12081-4	HARS1	contrast: whole-tissue_NDC vs synaptosome_NDC # condition_variable: group	10	-2.39988	-5.34792	1.76193e-09	6.77929e-09	TRUE	HGNC:4816	HARS1	3035	DOWN
O94855;O94855-2	SEC24D	contrast: whole-tissue_NDC vs synaptosome_NDC # condition_variable: group	3	-1.37774	-5.34429	1.78169e-09	6.8513e-09	TRUE	HGNC:10706	SEC24D	9871	DOWN
Q99805	TM9SF2	contrast: whole-tissue_NDC vs synaptosome_NDC # condition_variable: group	8	-1.31087	-5.34376	1.7846e-09	6.85846e-09	TRUE	HGNC:11865	TM9SF2	9375	DOWN
Q15370;Q15370-2	ELOB	contrast: whole-tissue_NDC vs synaptosome_NDC # condition_variable: group	10	-1.19738	-5.3298	1.86286e-09	7.14663e-09	TRUE	HGNC:11619	ELOB	6923	DOWN
Q9UBV2	SEL1L	contrast: whole-tissue_NDC vs synaptosome_NDC # condition_variable: group	10	-0.966621	-5.32929	1.86582e-09	7.15376e-09	TRUE	HGNC:10717	SEL1L	6400	DOWN
Q96F07;Q96F07-2	CYFIP2	contrast: whole-tissue_NDC vs synaptosome_NDC # condition_variable: group	38	-0.87581	-5.32686	1.87982e-09	7.20322e-09	TRUE	HGNC:13760	CYFIP2	26999	DOWN	CYFIP2
Q96MX6	DNAAF10	contrast: whole-tissue_NDC vs synaptosome_NDC # condition_variable: group	7	-0.912023	-5.31	1.98012e-09	7.57868e-09	TRUE	HGNC:25176	DNAAF10	116143	DOWN
P30040	ERP29	contrast: whole-tissue_NDC vs synaptosome_NDC # condition_variable: group	9	-1.12796	-5.30917	1.98516e-09	7.59352e-09	TRUE	HGNC:13799	ERP29	10961	DOWN
O00231;O00231-2	PSMD11	contrast: whole-tissue_NDC vs synaptosome_NDC # condition_variable: group	22	-1.02859	-5.30247	2.02671e-09	7.74793e-09	TRUE	HGNC:9556	PSMD11	5717	DOWN	PSMD11
Q96CW1;Q96CW1-2	AP2M1	contrast: whole-tissue_NDC vs synaptosome_NDC # condition_variable: group	28	-0.806407	-5.29744	2.05841e-09	7.86452e-09	TRUE	HGNC:564	AP2M1	1173	DOWN	AP2M1
Q15746;Q15746-3;Q15746-6	MYLK	contrast: whole-tissue_NDC vs synaptosome_NDC # condition_variable: group	16	-1.32623	-5.29603	2.06742e-09	7.89434e-09	TRUE	HGNC:7590	MYLK	4638	DOWN	MYLK
Q9HCC0	MCCC2	contrast: whole-tissue_NDC vs synaptosome_NDC # condition_variable: group	19	-0.92385	-5.29421	2.0791e-09	7.93429e-09	TRUE	HGNC:6937	MCCC2	64087	DOWN
Q8N5J2;Q8N5J2-3	MINDY1	contrast: whole-tissue_NDC vs synaptosome_NDC # condition_variable: group	3	-1.55813	-5.28174	2.1609e-09	8.24166e-09	TRUE	HGNC:25648	MINDY1	55793	DOWN
Q9UL42	PNMA2	contrast: whole-tissue_NDC vs synaptosome_NDC # condition_variable: group	3	-1.23288	-5.27044	2.23799e-09	8.53071e-09	TRUE	HGNC:9159	PNMA2	10687	DOWN
Q8WUX9	CHMP7	contrast: whole-tissue_NDC vs synaptosome_NDC # condition_variable: group	8	-1.188	-5.2687	2.25011e-09	8.5719e-09	TRUE	HGNC:28439	CHMP7	91782	DOWN
P60468	SEC61B	contrast: whole-tissue_NDC vs synaptosome_NDC # condition_variable: group	3	-1.11307	-5.26595	2.26944e-09	8.63548e-09	TRUE	HGNC:16993	SEC61B	10952	DOWN
Q8WWX9	SELENOM	contrast: whole-tissue_NDC vs synaptosome_NDC # condition_variable: group	5	-1.1418	-5.26575	2.27078e-09	8.63558e-09	TRUE	HGNC:30397	SELENOM	140606	DOWN
Q5SRE5	NUP188	contrast: whole-tissue_NDC vs synaptosome_NDC # condition_variable: group	3	-1.57401	-5.26505	2.27574e-09	8.6494e-09	TRUE	HGNC:17859	NUP188	23511	DOWN
Q49B96	COX19	contrast: whole-tissue_NDC vs synaptosome_NDC # condition_variable: group	2	-2.05554	-5.26369	2.28542e-09	8.67609e-09	TRUE	HGNC:28074	COX19	90639	DOWN
Q96DZ1	ERLEC1	contrast: whole-tissue_NDC vs synaptosome_NDC # condition_variable: group	9	-0.821889	-5.25788	2.32702e-09	8.82891e-09	TRUE	HGNC:25222	ERLEC1	27248	DOWN
Q7Z478	DHX29	contrast: whole-tissue_NDC vs synaptosome_NDC # condition_variable: group	10	-0.663978	-5.25653	2.33681e-09	8.86092e-09	TRUE	HGNC:15815	DHX29	54505	DOWN
P08174;P08174-2;P08174-3;P08174-4;P08174-5;P08174-6;P08174-7	CD55	contrast: whole-tissue_NDC vs synaptosome_NDC # condition_variable: group	3	-1.48819	-5.25111	2.37653e-09	9.00132e-09	TRUE	HGNC:2665	CD55	1604	DOWN
Q8WUA7;Q8WUA7-4	TBC1D22A	contrast: whole-tissue_NDC vs synaptosome_NDC # condition_variable: group	2	-1.86807	-5.2511	2.37659e-09	9.00132e-09	TRUE	HGNC:1309	TBC1D22A	25771	DOWN
P31949	S100A11	contrast: whole-tissue_NDC vs synaptosome_NDC # condition_variable: group	4	-1.65493	-5.2499	2.38554e-09	9.03e-09	TRUE	HGNC:10488	S100A11	6282	DOWN
P04075	ALDOA	contrast: whole-tissue_NDC vs synaptosome_NDC # condition_variable: group	36	-0.622344	-5.24348	2.43366e-09	9.20149e-09	TRUE	HGNC:414	ALDOA	226	DOWN
Q9Y4L1	HYOU1	contrast: whole-tissue_NDC vs synaptosome_NDC # condition_variable: group	37	-0.665877	-5.24071	2.45474e-09	9.27581e-09	TRUE	HGNC:16931	HYOU1	10525	DOWN
Q9UJY1	HSPB8	contrast: whole-tissue_NDC vs synaptosome_NDC # condition_variable: group	5	-0.92589	-5.2355	2.49498e-09	9.42245e-09	TRUE	HGNC:30171	HSPB8	26353	DOWN
P49023;P49023-2;P49023-3	PXN	contrast: whole-tissue_NDC vs synaptosome_NDC # condition_variable: group	2	-1.76348	-5.23272	2.51671e-09	9.49356e-09	TRUE	HGNC:9718	PXN	5829	DOWN
P07738	BPGM	contrast: whole-tissue_NDC vs synaptosome_NDC # condition_variable: group	5	-1.82169	-5.22652	2.56583e-09	9.67324e-09	TRUE	HGNC:1093	BPGM	669	DOWN
P04632	CAPNS1	contrast: whole-tissue_NDC vs synaptosome_NDC # condition_variable: group	10	-0.866383	-5.22626	2.56791e-09	9.67551e-09	TRUE	HGNC:1481	CAPNS1	826	DOWN
Q9HCK5;Q9UL18	AGO4;AGO1	contrast: whole-tissue_NDC vs synaptosome_NDC # condition_variable: group	3	-0.9923	-5.22537	2.5751e-09	9.69701e-09	TRUE	HGNC:18424	AGO4	192670	DOWN
Q8IVD9	NUDCD3	contrast: whole-tissue_NDC vs synaptosome_NDC # condition_variable: group	17	-1.4375	-5.2239	2.58697e-09	9.7361e-09	TRUE	HGNC:22208	NUDCD3	23386	DOWN
H0YK70	ACAN	contrast: whole-tissue_NDC vs synaptosome_NDC # condition_variable: group	2	-1.42659	-5.22355	2.58979e-09	9.74111e-09	TRUE	HGNC:319	ACAN	176	DOWN	ACAN
A2A3N6;P55036	PIPSL;PSMD4	contrast: whole-tissue_NDC vs synaptosome_NDC # condition_variable: group	2	-1.46474	-5.221	2.6105e-09	9.81339e-09	TRUE	HGNC:23733	PIPSL	266971	DOWN
O60763;O60763-2	USO1	contrast: whole-tissue_NDC vs synaptosome_NDC # condition_variable: group	30	-1.34933	-5.21796	2.63535e-09	9.90111e-09	TRUE	HGNC:30904	USO1	8615	DOWN
P29762	CRABP1	contrast: whole-tissue_NDC vs synaptosome_NDC # condition_variable: group	6	-3.50682	-5.21668	2.64595e-09	9.93521e-09	TRUE	HGNC:2338	CRABP1	1381	DOWN
Q92520	FAM3C	contrast: whole-tissue_NDC vs synaptosome_NDC # condition_variable: group	7	-1.39501	-5.21388	2.66926e-09	1.0017e-08	TRUE	HGNC:18664	FAM3C	10447	DOWN
P49753;Q86TX2	ACOT2;ACOT1	contrast: whole-tissue_NDC vs synaptosome_NDC # condition_variable: group	15	-2.00514	-5.21284	2.67789e-09	1.00436e-08	TRUE	HGNC:18431	ACOT2	10965	DOWN
P38646	HSPA9	contrast: whole-tissue_NDC vs synaptosome_NDC # condition_variable: group	45	-1.11214	-5.21146	2.6895e-09	1.00814e-08	TRUE	HGNC:5244	HSPA9	3313	DOWN
Q9NYS7;Q9NYS7-2	WSB2	contrast: whole-tissue_NDC vs synaptosome_NDC # condition_variable: group	4	-1.63328	-5.20769	2.72143e-09	1.01952e-08	TRUE	HGNC:19222	WSB2	55884	DOWN
P35221;P35221-2	CTNNA1	contrast: whole-tissue_NDC vs synaptosome_NDC # condition_variable: group	14	-1.1176	-5.2047	2.74706e-09	1.02854e-08	TRUE	HGNC:2509	CTNNA1	1495	DOWN
F5GZG1	RAP1B	contrast: whole-tissue_NDC vs synaptosome_NDC # condition_variable: group	5	-0.865955	-5.20203	2.77007e-09	1.03656e-08	TRUE	HGNC:9857	RAP1B	5908	DOWN	RAP1B
Q99798	ACO2	contrast: whole-tissue_NDC vs synaptosome_NDC # condition_variable: group	50	-1.60826	-5.19374	2.84304e-09	1.06326e-08	TRUE	HGNC:118	ACO2	50	DOWN
Q9NWU1	OXSM	contrast: whole-tissue_NDC vs synaptosome_NDC # condition_variable: group	5	-1.54958	-5.19118	2.86593e-09	1.0712e-08	TRUE	HGNC:26063	OXSM	54995	DOWN
Q9UJ41;Q9UJ41-3;Q9UJ41-4	RABGEF1	contrast: whole-tissue_NDC vs synaptosome_NDC # condition_variable: group	14	-0.992185	-5.18917	2.88402e-09	1.07735e-08	TRUE	HGNC:17676	RABGEF1	27342	DOWN	RABGEF1
Q13496	MTM1	contrast: whole-tissue_NDC vs synaptosome_NDC # condition_variable: group	17	-0.655981	-5.18488	2.92313e-09	1.09133e-08	TRUE	HGNC:7448	MTM1	4534	DOWN
Q9H9S3;Q9H9S3-2;Q9H9S3-3	SEC61A2	contrast: whole-tissue_NDC vs synaptosome_NDC # condition_variable: group	4	-1.22783	-5.17343	3.03023e-09	1.13003e-08	TRUE	HGNC:17702	SEC61A2	55176	DOWN
Q8NC56	LEMD2	contrast: whole-tissue_NDC vs synaptosome_NDC # condition_variable: group	6	-0.72818	-5.17021	3.06111e-09	1.14025e-08	TRUE	HGNC:21244	LEMD2	221496	DOWN
P55010	EIF5	contrast: whole-tissue_NDC vs synaptosome_NDC # condition_variable: group	16	-1.5646	-5.15862	3.17491e-09	1.17995e-08	TRUE	HGNC:3299	EIF5	1983	DOWN	EIF5
Q8TD19	NEK9	contrast: whole-tissue_NDC vs synaptosome_NDC # condition_variable: group	10	-0.75096	-5.14961	3.26643e-09	1.21307e-08	TRUE	HGNC:18591	NEK9	91754	DOWN
P53396	ACLY	contrast: whole-tissue_NDC vs synaptosome_NDC # condition_variable: group	50	-1.16693	-5.14948	3.26775e-09	1.21307e-08	TRUE	HGNC:115	ACLY	47	DOWN
X5CMH5	TAP2	contrast: whole-tissue_NDC vs synaptosome_NDC # condition_variable: group	2	-1.33625	-5.14864	3.27645e-09	1.21561e-08	TRUE	HGNC:44	TAP2	6891	DOWN
Q96KN2	CNDP1	contrast: whole-tissue_NDC vs synaptosome_NDC # condition_variable: group	2	-2.6064	-5.14545	3.30956e-09	1.2272e-08	TRUE	HGNC:20675	CNDP1	84735	DOWN
O00533	CHL1	contrast: whole-tissue_NDC vs synaptosome_NDC # condition_variable: group	33	-1.03462	-5.14278	3.33758e-09	1.23689e-08	TRUE	HGNC:1939	CHL1	10752	DOWN
Q8TAM6;Q8TAM6-2	ERMN	contrast: whole-tissue_NDC vs synaptosome_NDC # condition_variable: group	10	-2.08915	-5.14201	3.34571e-09	1.2392e-08	TRUE	HGNC:29208	ERMN	57471	DOWN
Q86U28	ISCA2	contrast: whole-tissue_NDC vs synaptosome_NDC # condition_variable: group	3	-1.53535	-5.14171	3.34889e-09	1.23968e-08	TRUE	HGNC:19857	ISCA2	122961	DOWN
Q9BX68	HINT2	contrast: whole-tissue_NDC vs synaptosome_NDC # condition_variable: group	4	-2.28892	-5.13788	3.38966e-09	1.25406e-08	TRUE	HGNC:18344	HINT2	84681	DOWN
Q9NUL3;Q9NUL3-2;Q9NUL3-3;Q9NUL3-8	STAU2	contrast: whole-tissue_NDC vs synaptosome_NDC # condition_variable: group	7	-1.15522	-5.12656	3.51321e-09	1.2983e-08	TRUE	HGNC:11371	STAU2	27067	DOWN	STAU2
P46439	GSTM5	contrast: whole-tissue_NDC vs synaptosome_NDC # condition_variable: group	4	-3.54592	-5.49558	3.51927e-09	1.2998e-08	TRUE	HGNC:4637	GSTM5	2949	DOWN
Q9P1U1	ACTR3B	contrast: whole-tissue_NDC vs synaptosome_NDC # condition_variable: group	14	-0.870834	-5.12325	3.55027e-09	1.31051e-08	TRUE	HGNC:17256	ACTR3B	57180	DOWN
P00488	F13A1	contrast: whole-tissue_NDC vs synaptosome_NDC # condition_variable: group	4	-3.20253	-5.12168	3.56794e-09	1.31629e-08	TRUE	HGNC:3531	F13A1	2162	DOWN
P61923;P61923-4	COPZ1	contrast: whole-tissue_NDC vs synaptosome_NDC # condition_variable: group	5	-0.990408	-5.11468	3.64803e-09	1.34508e-08	TRUE	HGNC:2243	COPZ1	22818	DOWN
Q9Y6G5	COMMD10	contrast: whole-tissue_NDC vs synaptosome_NDC # condition_variable: group	5	-1.13109	-5.11015	3.70083e-09	1.36301e-08	TRUE	HGNC:30201	COMMD10	51397	DOWN
Q9UBI1	COMMD3	contrast: whole-tissue_NDC vs synaptosome_NDC # condition_variable: group	7	-0.988786	-5.10969	3.70615e-09	1.36421e-08	TRUE	HGNC:23332	COMMD3	23412	DOWN
P22570;P22570-3;P22570-4;P22570-7	FDXR	contrast: whole-tissue_NDC vs synaptosome_NDC # condition_variable: group	22	-1.18415	-5.10905	3.7137e-09	1.36622e-08	TRUE	HGNC:3642	FDXR	2232	DOWN
P50895	BCAM	contrast: whole-tissue_NDC vs synaptosome_NDC # condition_variable: group	17	-1.67763	-5.10634	3.74578e-09	1.37724e-08	TRUE	HGNC:6722	BCAM	4059	DOWN
Q9NUQ6;Q9NUQ6-3;Q9NUQ6-4	SPATS2L	contrast: whole-tissue_NDC vs synaptosome_NDC # condition_variable: group	5	-1.00716	-5.10558	3.75478e-09	1.37955e-08	TRUE	HGNC:24574	SPATS2L	26010	DOWN
P00390;P00390-2	GSR	contrast: whole-tissue_NDC vs synaptosome_NDC # condition_variable: group	17	-1.17783	-5.10274	3.78885e-09	1.39073e-08	TRUE	HGNC:4623	GSR	2936	DOWN
P14317	HCLS1	contrast: whole-tissue_NDC vs synaptosome_NDC # condition_variable: group	2	-1.7675	-5.46195	3.87362e-09	1.42105e-08	TRUE	HGNC:4844	HCLS1	3059	DOWN
Q7Z3D6-2	DGLUCY	contrast: whole-tissue_NDC vs synaptosome_NDC # condition_variable: group	17	-1.94562	-5.0935	3.90181e-09	1.43059e-08	TRUE	HGNC:20498	DGLUCY	80017	DOWN
Q15056;Q15056-2	EIF4H	contrast: whole-tissue_NDC vs synaptosome_NDC # condition_variable: group	12	-1.30229	-5.0921	3.91914e-09	1.43614e-08	TRUE	HGNC:12741	EIF4H	7458	DOWN
Q9ULN7	PNMA8B	contrast: whole-tissue_NDC vs synaptosome_NDC # condition_variable: group	3	-1.92163	-5.08925	3.95481e-09	1.44759e-08	TRUE	HGNC:29206	PNMA8B	57469	DOWN
P11172	UMPS	contrast: whole-tissue_NDC vs synaptosome_NDC # condition_variable: group	11	-0.76754	-5.0888	3.96049e-09	1.44805e-08	TRUE	HGNC:12563	UMPS	7372	DOWN
O75864	PPP1R37	contrast: whole-tissue_NDC vs synaptosome_NDC # condition_variable: group	3	-1.26694	-5.08487	4.0104e-09	1.46548e-08	TRUE	HGNC:27607	PPP1R37	284352	DOWN
P08294	SOD3	contrast: whole-tissue_NDC vs synaptosome_NDC # condition_variable: group	5	-1.63296	-5.08267	4.03855e-09	1.47494e-08	TRUE	HGNC:11181	SOD3	6649	DOWN
O43670;O43670-2;O43670-4	ZNF207	contrast: whole-tissue_NDC vs synaptosome_NDC # condition_variable: group	3	-1.56813	-5.08182	4.04958e-09	1.47814e-08	TRUE	HGNC:12998	ZNF207	7756	DOWN
Q7Z6K5;Q7Z6K5-2	ARPIN	contrast: whole-tissue_NDC vs synaptosome_NDC # condition_variable: group	4	-1.38865	-5.07865	4.09061e-09	1.49145e-08	TRUE	HGNC:28782	ARPIN	348110	DOWN
Q15276	RABEP1	contrast: whole-tissue_NDC vs synaptosome_NDC # condition_variable: group	38	-1.0188	-5.07838	4.0941e-09	1.49189e-08	TRUE	HGNC:17677	RABEP1	9135	DOWN	RABEP1
A5A3E0;P0CG38;P60709;P62736;P68133	POTEF;POTEI;ACTB;ACTA2;ACTA1	contrast: whole-tissue_NDC vs synaptosome_NDC # condition_variable: group	4	-0.941223	-5.07566	4.12975e-09	1.50405e-08	TRUE	HGNC:33905	POTEF	728378	DOWN
Q12756-2;Q12756-3	KIF1A	contrast: whole-tissue_NDC vs synaptosome_NDC # condition_variable: group	47	-0.951002	-5.07067	4.19601e-09	1.52733e-08	TRUE	HGNC:888	KIF1A	547	DOWN	KIF1A
A0A8Q3SHM0	GOLGB1	contrast: whole-tissue_NDC vs synaptosome_NDC # condition_variable: group	2	-1.50429	-5.43251	4.21456e-09	1.53323e-08	TRUE	HGNC:4429	GOLGB1	2804	DOWN
O15258	RER1	contrast: whole-tissue_NDC vs synaptosome_NDC # condition_variable: group	3	-1.0153	-5.06001	4.34135e-09	1.57847e-08	TRUE	HGNC:30309	RER1	11079	DOWN
P04843	RPN1	contrast: whole-tissue_NDC vs synaptosome_NDC # condition_variable: group	29	-0.673482	-5.05816	4.36711e-09	1.58608e-08	TRUE	HGNC:10381	RPN1	6184	DOWN
Q8IYD1	GSPT2	contrast: whole-tissue_NDC vs synaptosome_NDC # condition_variable: group	11	-0.672504	-5.05596	4.39783e-09	1.59635e-08	TRUE	HGNC:4622	GSPT2	23708	DOWN
Q96BY2	MOAP1	contrast: whole-tissue_NDC vs synaptosome_NDC # condition_variable: group	5	-1.02758	-5.053	4.43962e-09	1.61058e-08	TRUE	HGNC:16658	MOAP1	64112	DOWN
Q8NI08;Q8NI08-2	NCOA7	contrast: whole-tissue_NDC vs synaptosome_NDC # condition_variable: group	28	-1.29702	-5.05284	4.44196e-09	1.61058e-08	TRUE	HGNC:21081	NCOA7	135112	DOWN
Q53S33	BOLA3	contrast: whole-tissue_NDC vs synaptosome_NDC # condition_variable: group	2	-1.77807	-5.05243	4.44776e-09	1.61179e-08	TRUE	HGNC:24415	BOLA3	388962	DOWN
Q6P3W7	SCYL2	contrast: whole-tissue_NDC vs synaptosome_NDC # condition_variable: group	17	-0.747231	-5.05218	4.45133e-09	1.61219e-08	TRUE	HGNC:19286	SCYL2	55681	DOWN
Q8WW59	SPRYD4	contrast: whole-tissue_NDC vs synaptosome_NDC # condition_variable: group	12	-1.52236	-5.05162	4.45926e-09	1.61417e-08	TRUE	HGNC:27468	SPRYD4	283377	DOWN
Q99766	DMAC2L	contrast: whole-tissue_NDC vs synaptosome_NDC # condition_variable: group	8	-1.3317	-5.05144	4.46195e-09	1.61425e-08	TRUE	HGNC:18799	DMAC2L	27109	DOWN
Q15102	PAFAH1B3	contrast: whole-tissue_NDC vs synaptosome_NDC # condition_variable: group	6	-2.22738	-5.05052	4.47508e-09	1.6181e-08	TRUE	HGNC:8576	PAFAH1B3	5050	DOWN
O94811	TPPP	contrast: whole-tissue_NDC vs synaptosome_NDC # condition_variable: group	16	-1.03423	-5.05004	4.48197e-09	1.6197e-08	TRUE	HGNC:24164	TPPP	11076	DOWN	TPPP
Q9UMS0;Q9UMS0-3	NFU1	contrast: whole-tissue_NDC vs synaptosome_NDC # condition_variable: group	6	-1.34508	-5.04652	4.53265e-09	1.63565e-08	TRUE	HGNC:16287	NFU1	27247	DOWN
P33316;P33316-2	DUT	contrast: whole-tissue_NDC vs synaptosome_NDC # condition_variable: group	9	-1.57884	-5.04646	4.53361e-09	1.63565e-08	TRUE	HGNC:3078	DUT	1854	DOWN
O95295	SNAPIN	contrast: whole-tissue_NDC vs synaptosome_NDC # condition_variable: group	3	-1.44969	-5.04425	4.56576e-09	1.64634e-08	TRUE	HGNC:17145	SNAPIN	23557	DOWN	SNAPIN
O43236;O43236-5	SEPTIN4	contrast: whole-tissue_NDC vs synaptosome_NDC # condition_variable: group	13	-0.932726	-5.04368	4.57404e-09	1.64842e-08	TRUE	HGNC:9165	SEPTIN4	5414	DOWN	SEPTIN4
P42126	ECI1	contrast: whole-tissue_NDC vs synaptosome_NDC # condition_variable: group	7	-2.41326	-5.03254	4.74034e-09	1.70647e-08	TRUE	HGNC:2703	ECI1	1632	DOWN
Q9UFW8	CGGBP1	contrast: whole-tissue_NDC vs synaptosome_NDC # condition_variable: group	2	-1.46796	-5.03172	4.75286e-09	1.71004e-08	TRUE	HGNC:1888	CGGBP1	8545	DOWN
Q8N8S7-2;Q8N8S7-3	ENAH	contrast: whole-tissue_NDC vs synaptosome_NDC # condition_variable: group	9	-1.05141	-5.02924	4.79079e-09	1.72274e-08	TRUE	HGNC:18271	ENAH	55740	DOWN	ENAH
Q14694;Q14694-2;Q14694-3	USP10	contrast: whole-tissue_NDC vs synaptosome_NDC # condition_variable: group	11	-0.872166	-5.02577	4.8444e-09	1.74105e-08	TRUE	HGNC:12608	USP10	9100	DOWN
Q9NZZ3	CHMP5	contrast: whole-tissue_NDC vs synaptosome_NDC # condition_variable: group	2	-1.46079	-5.02524	4.85269e-09	1.74308e-08	TRUE	HGNC:26942	CHMP5	51510	DOWN
P61966	AP1S1	contrast: whole-tissue_NDC vs synaptosome_NDC # condition_variable: group	4	-1.04972	-5.01345	5.04005e-09	1.80898e-08	TRUE	HGNC:559	AP1S1	1174	DOWN	AP1S1
Q9P000	COMMD9	contrast: whole-tissue_NDC vs synaptosome_NDC # condition_variable: group	7	-1.24393	-5.01335	5.0417e-09	1.80898e-08	TRUE	HGNC:25014	COMMD9	29099	DOWN
Q5U5X0	LYRM7	contrast: whole-tissue_NDC vs synaptosome_NDC # condition_variable: group	3	-1.46752	-5.01316	5.04469e-09	1.80906e-08	TRUE	HGNC:28072	LYRM7	90624	DOWN
P53992	SEC24C	contrast: whole-tissue_NDC vs synaptosome_NDC # condition_variable: group	23	-1.03461	-5.00821	5.12573e-09	1.83712e-08	TRUE	HGNC:10705	SEC24C	9632	DOWN
Q9H9G7	AGO3	contrast: whole-tissue_NDC vs synaptosome_NDC # condition_variable: group	6	-1.05371	-5.00797	5.12966e-09	1.83752e-08	TRUE	HGNC:18421	AGO3	192669	DOWN
Q6ZMI0	PPP1R21	contrast: whole-tissue_NDC vs synaptosome_NDC # condition_variable: group	35	-0.932747	-5.00726	5.14147e-09	1.84074e-08	TRUE	HGNC:30595	PPP1R21	129285	DOWN
Q9Y265	RUVBL1	contrast: whole-tissue_NDC vs synaptosome_NDC # condition_variable: group	17	-0.739644	-5.00619	5.15911e-09	1.84605e-08	TRUE	HGNC:10474	RUVBL1	8607	DOWN
Q96KR7;Q96KR7-2;Q96KR7-4	PHACTR3	contrast: whole-tissue_NDC vs synaptosome_NDC # condition_variable: group	5	-0.900995	-5.00587	5.16439e-09	1.84693e-08	TRUE	HGNC:15833	PHACTR3	116154	DOWN
Q96T17-5	MAP7D2	contrast: whole-tissue_NDC vs synaptosome_NDC # condition_variable: group	14	-1.01255	-5.00538	5.17264e-09	1.84886e-08	TRUE	HGNC:25899	MAP7D2	256714	DOWN
P21246	PTN	contrast: whole-tissue_NDC vs synaptosome_NDC # condition_variable: group	2	-1.93072	-5.00507	5.17782e-09	1.84971e-08	TRUE	HGNC:9630	PTN	5764	DOWN	PTN
O95630	STAMBP	contrast: whole-tissue_NDC vs synaptosome_NDC # condition_variable: group	14	-1.00037	-5.0016	5.23591e-09	1.86944e-08	TRUE	HGNC:16950	STAMBP	10617	DOWN
Q9UHB6;Q9UHB6-4	LIMA1	contrast: whole-tissue_NDC vs synaptosome_NDC # condition_variable: group	4	-1.03866	-4.99761	5.30375e-09	1.89263e-08	TRUE	HGNC:24636	LIMA1	51474	DOWN
P17980	PSMC3	contrast: whole-tissue_NDC vs synaptosome_NDC # condition_variable: group	24	-0.928195	-4.99318	5.38002e-09	1.9188e-08	TRUE	HGNC:9549	PSMC3	5702	DOWN	PSMC3
O95857	TSPAN13	contrast: whole-tissue_NDC vs synaptosome_NDC # condition_variable: group	2	-2.10142	-4.99272	5.38793e-09	1.92057e-08	TRUE	HGNC:21643	TSPAN13	27075	DOWN
Q8N584;Q8N584-2	TTC39C	contrast: whole-tissue_NDC vs synaptosome_NDC # condition_variable: group	11	-1.41354	-4.99136	5.4116e-09	1.92796e-08	TRUE	HGNC:26595	TTC39C	125488	DOWN
O43708	GSTZ1	contrast: whole-tissue_NDC vs synaptosome_NDC # condition_variable: group	5	-2.39388	-4.99057	5.42546e-09	1.93184e-08	TRUE	HGNC:4643	GSTZ1	2954	DOWN
P16519;P16519-2;P16519-3	PCSK2	contrast: whole-tissue_NDC vs synaptosome_NDC # condition_variable: group	10	-0.902976	-4.9884	5.46368e-09	1.94439e-08	TRUE	HGNC:8744	PCSK2	5126	DOWN
A0A8I5KP47	SOS1	contrast: whole-tissue_NDC vs synaptosome_NDC # condition_variable: group	3	-1.0912	-4.97793	5.65148e-09	2.00904e-08	TRUE	HGNC:11187	SOS1	6654	DOWN	SOS1
Q9Y2U8	LEMD3	contrast: whole-tissue_NDC vs synaptosome_NDC # condition_variable: group	3	-1.68132	-4.97525	5.70071e-09	2.02544e-08	TRUE	HGNC:28887	LEMD3	23592	DOWN
P78537;P78537-2	BLOC1S1	contrast: whole-tissue_NDC vs synaptosome_NDC # condition_variable: group	3	-1.0119	-4.9726	5.74968e-09	2.04173e-08	TRUE	HGNC:4200	BLOC1S1	2647	DOWN	BLOC1S1
P04844;P04844-2	RPN2	contrast: whole-tissue_NDC vs synaptosome_NDC # condition_variable: group	15	-0.947672	-4.96869	5.82293e-09	2.06649e-08	TRUE	HGNC:10382	RPN2	6185	DOWN
Q9NZ08;Q9NZ08-2	ERAP1	contrast: whole-tissue_NDC vs synaptosome_NDC # condition_variable: group	17	-1.13506	-4.9684	5.82829e-09	2.06649e-08	TRUE	HGNC:18173	ERAP1	51752	DOWN
Q8TBZ3;Q8TBZ3-2;Q8TBZ3-7	WDR20	contrast: whole-tissue_NDC vs synaptosome_NDC # condition_variable: group	12	-0.810626	-4.9682	5.83211e-09	2.06651e-08	TRUE	HGNC:19667	WDR20	91833	DOWN
Q3MHD2;Q3MHD2-2	LSM12	contrast: whole-tissue_NDC vs synaptosome_NDC # condition_variable: group	4	-0.861836	-4.9678	5.83963e-09	2.06806e-08	TRUE	HGNC:26407	LSM12	124801	DOWN
P17405;P17405-4	SMPD1	contrast: whole-tissue_NDC vs synaptosome_NDC # condition_variable: group	3	-1.28613	-4.96383	5.9153e-09	2.09372e-08	TRUE	HGNC:11120	SMPD1	6609	DOWN
Q12972	PPP1R8	contrast: whole-tissue_NDC vs synaptosome_NDC # condition_variable: group	2	-1.76713	-4.95979	5.99322e-09	2.12016e-08	TRUE	HGNC:9296	PPP1R8	5511	DOWN
Q9UMX5	NENF	contrast: whole-tissue_NDC vs synaptosome_NDC # condition_variable: group	7	-1.29516	-4.95616	6.06405e-09	2.14405e-08	TRUE	HGNC:30384	NENF	29937	DOWN
P07954;P07954-2	FH	contrast: whole-tissue_NDC vs synaptosome_NDC # condition_variable: group	23	-1.64845	-4.95098	6.16686e-09	2.17805e-08	TRUE	HGNC:3700	FH	2271	DOWN
P45985;P45985-2	MAP2K4	contrast: whole-tissue_NDC vs synaptosome_NDC # condition_variable: group	17	-1.24504	-4.94934	6.19965e-09	2.18845e-08	TRUE	HGNC:6844	MAP2K4	6416	DOWN
Q06210;Q06210-2	GFPT1	contrast: whole-tissue_NDC vs synaptosome_NDC # condition_variable: group	16	-0.855709	-4.94745	6.23774e-09	2.2007e-08	TRUE	HGNC:4241	GFPT1	2673	DOWN
P26885	FKBP2	contrast: whole-tissue_NDC vs synaptosome_NDC # condition_variable: group	6	-1.09853	-4.91368	6.96219e-09	2.45365e-08	TRUE	HGNC:3718	FKBP2	2286	DOWN
P42330;Q04828	AKR1C3;AKR1C1	contrast: whole-tissue_NDC vs synaptosome_NDC # condition_variable: group	4	-1.19569	-4.91341	6.9682e-09	2.45408e-08	TRUE	HGNC:386	AKR1C3	8644	DOWN
Q9BV86	NTMT1	contrast: whole-tissue_NDC vs synaptosome_NDC # condition_variable: group	5	-1.40507	-4.9133	6.97091e-09	2.45408e-08	TRUE	HGNC:23373	NTMT1	28989	DOWN
Q96A33	CCDC47	contrast: whole-tissue_NDC vs synaptosome_NDC # condition_variable: group	15	-0.709779	-4.91066	7.03119e-09	2.47397e-08	TRUE	HGNC:24856	CCDC47	57003	DOWN
Q69YQ0;Q69YQ0-2	SPECC1L	contrast: whole-tissue_NDC vs synaptosome_NDC # condition_variable: group	15	-0.715644	-4.90925	7.06344e-09	2.48398e-08	TRUE	HGNC:29022	SPECC1L	23384	DOWN
Q9BYN0	SRXN1	contrast: whole-tissue_NDC vs synaptosome_NDC # condition_variable: group	5	-1.36958	-4.9049	7.16461e-09	2.5182e-08	TRUE	HGNC:16132	SRXN1	140809	DOWN
Q8NCN5	PDPR	contrast: whole-tissue_NDC vs synaptosome_NDC # condition_variable: group	11	-1.15502	-4.90128	7.24981e-09	2.54678e-08	TRUE	HGNC:30264	PDPR	55066	DOWN
O43164;O43164-2	PJA2	contrast: whole-tissue_NDC vs synaptosome_NDC # condition_variable: group	7	-0.83718	-4.89712	7.34893e-09	2.57883e-08	TRUE	HGNC:17481	PJA2	9867	DOWN	PJA2
Q9Y3P9	RABGAP1	contrast: whole-tissue_NDC vs synaptosome_NDC # condition_variable: group	32	-0.813647	-4.89642	7.36565e-09	2.58331e-08	TRUE	HGNC:17155	RABGAP1	23637	DOWN
Q9UMX0	UBQLN1	contrast: whole-tissue_NDC vs synaptosome_NDC # condition_variable: group	4	-1.41531	-4.89437	7.41518e-09	2.5983e-08	TRUE	HGNC:12508	UBQLN1	29979	DOWN
Q86TM6;Q86TM6-2;Q86TM6-3	SYVN1	contrast: whole-tissue_NDC vs synaptosome_NDC # condition_variable: group	3	-0.882244	-4.89433	7.41633e-09	2.5983e-08	TRUE	HGNC:20738	SYVN1	84447	DOWN
P07384	CAPN1	contrast: whole-tissue_NDC vs synaptosome_NDC # condition_variable: group	34	-0.716244	-4.89029	7.51498e-09	2.63145e-08	TRUE	HGNC:1476	CAPN1	823	DOWN	CAPN1
Q9Y6A4	CFAP20	contrast: whole-tissue_NDC vs synaptosome_NDC # condition_variable: group	3	-1.5794	-4.88986	7.52546e-09	2.63371e-08	TRUE	HGNC:29523	CFAP20	29105	DOWN
Q5JVF3;Q5JVF3-2;Q5JVF3-3	PCID2	contrast: whole-tissue_NDC vs synaptosome_NDC # condition_variable: group	2	-1.74322	-4.88421	7.66597e-09	2.68145e-08	TRUE	HGNC:25653	PCID2	55795	DOWN
Q8TAF3	WDR48	contrast: whole-tissue_NDC vs synaptosome_NDC # condition_variable: group	26	-0.514257	-4.88326	7.68982e-09	2.6871e-08	TRUE	HGNC:30914	WDR48	57599	DOWN
Q96JB5;Q96JB5-4	CDK5RAP3	contrast: whole-tissue_NDC vs synaptosome_NDC # condition_variable: group	18	-0.557415	-4.88324	7.69034e-09	2.6871e-08	TRUE	HGNC:18673	CDK5RAP3	80279	DOWN
Q9NTM9	CUTC	contrast: whole-tissue_NDC vs synaptosome_NDC # condition_variable: group	6	-1.37339	-4.88079	7.75222e-09	2.70728e-08	TRUE	HGNC:24271	CUTC	51076	DOWN
O00487	PSMD14	contrast: whole-tissue_NDC vs synaptosome_NDC # condition_variable: group	7	-1.02031	-4.87829	7.81617e-09	2.72815e-08	TRUE	HGNC:16889	PSMD14	10213	DOWN	PSMD14
Q641Q2	WASHC2A	contrast: whole-tissue_NDC vs synaptosome_NDC # condition_variable: group	2	-1.86783	-4.87784	7.82758e-09	2.73068e-08	TRUE	HGNC:23416	WASHC2A	387680	DOWN
Q8NEU8	APPL2	contrast: whole-tissue_NDC vs synaptosome_NDC # condition_variable: group	22	-0.954386	-4.87333	7.94415e-09	2.76987e-08	TRUE	HGNC:18242	APPL2	55198	DOWN
Q8NDH3;Q8NDH3-2;Q8NDH3-4;Q8NDH3-5	NPEPL1	contrast: whole-tissue_NDC vs synaptosome_NDC # condition_variable: group	4	-1.46047	-4.86821	8.07874e-09	2.81529e-08	TRUE	HGNC:16244	NPEPL1	79716	DOWN
Q13439;Q13439-3;Q13439-4;Q13439-5	GOLGA4	contrast: whole-tissue_NDC vs synaptosome_NDC # condition_variable: group	6	-0.926377	-4.86347	8.20543e-09	2.85792e-08	TRUE	HGNC:4427	GOLGA4	2803	DOWN
Q7Z4W1	DCXR	contrast: whole-tissue_NDC vs synaptosome_NDC # condition_variable: group	15	-1.04845	-4.86036	8.28969e-09	2.88573e-08	TRUE	HGNC:18985	DCXR	51181	DOWN
Q9UNQ0;Q9UNQ0-2	ABCG2	contrast: whole-tissue_NDC vs synaptosome_NDC # condition_variable: group	3	-1.22582	-4.85775	8.36102e-09	2.90901e-08	TRUE	HGNC:74	ABCG2	9429	DOWN
P13987;P13987-2	CD59	contrast: whole-tissue_NDC vs synaptosome_NDC # condition_variable: group	4	-1.62856	-4.8574	8.37082e-09	2.91088e-08	TRUE	HGNC:1689	CD59	966	DOWN
Q6UXG2;Q6UXG2-2;Q6UXG2-4	ELAPOR1	contrast: whole-tissue_NDC vs synaptosome_NDC # condition_variable: group	4	-1.34009	-4.85284	8.49712e-09	2.95165e-08	TRUE	HGNC:29618	ELAPOR1	57535	DOWN
P62195;P62195-2	PSMC5	contrast: whole-tissue_NDC vs synaptosome_NDC # condition_variable: group	22	-0.954483	-4.85208	8.51849e-09	2.95751e-08	TRUE	HGNC:9552	PSMC5	5705	DOWN	PSMC5
P61604	HSPE1	contrast: whole-tissue_NDC vs synaptosome_NDC # condition_variable: group	11	-1.60241	-4.84906	8.60357e-09	2.98546e-08	TRUE	HGNC:5269	HSPE1	3336	DOWN
P48426;P48426-2	PIP4K2A	contrast: whole-tissue_NDC vs synaptosome_NDC # condition_variable: group	15	-1.239	-4.84752	8.64721e-09	2.99902e-08	TRUE	HGNC:8997	PIP4K2A	5305	DOWN
Q14244-3;Q14244-6	MAP7	contrast: whole-tissue_NDC vs synaptosome_NDC # condition_variable: group	2	-1.08667	-4.8467	8.67061e-09	3.00554e-08	TRUE	HGNC:6869	MAP7	9053	DOWN
Q9Y230	RUVBL2	contrast: whole-tissue_NDC vs synaptosome_NDC # condition_variable: group	21	-0.669448	-4.8463	8.68207e-09	3.00791e-08	TRUE	HGNC:10475	RUVBL2	10856	DOWN
Q8N1G4	LRRC47	contrast: whole-tissue_NDC vs synaptosome_NDC # condition_variable: group	26	-1.09263	-4.84509	8.71674e-09	3.01833e-08	TRUE	HGNC:29207	LRRC47	57470	DOWN
Q147X3	NAA30	contrast: whole-tissue_NDC vs synaptosome_NDC # condition_variable: group	8	-1.27689	-4.84142	8.82259e-09	3.05175e-08	TRUE	HGNC:19844	NAA30	122830	DOWN
Q99757	TXN2	contrast: whole-tissue_NDC vs synaptosome_NDC # condition_variable: group	2	-1.77909	-4.83649	8.96727e-09	3.10015e-08	TRUE	HGNC:17772	TXN2	25828	DOWN
P24592	IGFBP6	contrast: whole-tissue_NDC vs synaptosome_NDC # condition_variable: group	2	-2.16683	-5.17123	9.0449e-09	3.12534e-08	TRUE	HGNC:5475	IGFBP6	3489	DOWN
Q7L523	RRAGA	contrast: whole-tissue_NDC vs synaptosome_NDC # condition_variable: group	10	-0.701712	-4.82472	9.32231e-09	3.2195e-08	TRUE	HGNC:16963	RRAGA	10670	DOWN
Q15293	RCN1	contrast: whole-tissue_NDC vs synaptosome_NDC # condition_variable: group	17	-0.820428	-4.82277	9.3823e-09	3.2385e-08	TRUE	HGNC:9934	RCN1	5954	DOWN
A5YM72;A5YM72-3;A5YM72-5	CARNS1	contrast: whole-tissue_NDC vs synaptosome_NDC # condition_variable: group	5	-2.2534	-4.81835	9.52056e-09	3.28276e-08	TRUE	HGNC:29268	CARNS1	57571	DOWN
P98179	RBM3	contrast: whole-tissue_NDC vs synaptosome_NDC # condition_variable: group	3	-2.33993	-4.81539	9.61412e-09	3.31328e-08	TRUE	HGNC:9900	RBM3	5935	DOWN
Q9Y6H1	CHCHD2	contrast: whole-tissue_NDC vs synaptosome_NDC # condition_variable: group	2	-1.78289	-4.80781	9.85818e-09	3.39024e-08	TRUE	HGNC:21645	CHCHD2	51142	DOWN
Q8WUW1;Q8WUW1-2	BRK1	contrast: whole-tissue_NDC vs synaptosome_NDC # condition_variable: group	9	-0.982852	-4.80416	9.97818e-09	3.42971e-08	TRUE	HGNC:23057	BRK1	55845	DOWN	BRK1
Q8IZU2;Q8IZU2-2	WDR17	contrast: whole-tissue_NDC vs synaptosome_NDC # condition_variable: group	27	-1.16229	-4.80324	1.00086e-08	3.43836e-08	TRUE	HGNC:16661	WDR17	116966	DOWN
O60826	CCDC22	contrast: whole-tissue_NDC vs synaptosome_NDC # condition_variable: group	21	-1.03658	-4.79552	1.02678e-08	3.52555e-08	TRUE	HGNC:28909	CCDC22	28952	DOWN
Q96GY0	ZC2HC1A	contrast: whole-tissue_NDC vs synaptosome_NDC # condition_variable: group	11	-2.14631	-4.79467	1.02966e-08	3.53359e-08	TRUE	HGNC:24277	ZC2HC1A	51101	DOWN
Q9BW91;Q9BW91-2	NUDT9	contrast: whole-tissue_NDC vs synaptosome_NDC # condition_variable: group	6	-1.26759	-4.79125	1.04143e-08	3.57209e-08	TRUE	HGNC:8056	NUDT9	53343	DOWN
O15498	YKT6	contrast: whole-tissue_NDC vs synaptosome_NDC # condition_variable: group	12	-0.767523	-4.78902	1.04915e-08	3.59671e-08	TRUE	HGNC:16959	YKT6	10652	DOWN	YKT6
Q8WY54	PPM1E	contrast: whole-tissue_NDC vs synaptosome_NDC # condition_variable: group	9	-1.46926	-4.77991	1.0814e-08	3.7053e-08	TRUE	HGNC:19322	PPM1E	22843	DOWN
Q01995	TAGLN	contrast: whole-tissue_NDC vs synaptosome_NDC # condition_variable: group	10	-4.49467	-4.77757	1.08981e-08	3.73022e-08	TRUE	HGNC:11553	TAGLN	6876	DOWN
P26196	DDX6	contrast: whole-tissue_NDC vs synaptosome_NDC # condition_variable: group	19	-0.605637	-4.77509	1.09886e-08	3.75726e-08	TRUE	HGNC:2747	DDX6	1656	DOWN
Q8WVJ2	NUDCD2	contrast: whole-tissue_NDC vs synaptosome_NDC # condition_variable: group	6	-1.32273	-4.77207	1.10994e-08	3.79315e-08	TRUE	HGNC:30535	NUDCD2	134492	DOWN
Q9BRP1	PDCD2L	contrast: whole-tissue_NDC vs synaptosome_NDC # condition_variable: group	3	-1.05091	-4.76509	1.13602e-08	3.88025e-08	TRUE	HGNC:28194	PDCD2L	84306	DOWN
Q5VU43-13;Q5VU43-2	PDE4DIP	contrast: whole-tissue_NDC vs synaptosome_NDC # condition_variable: group	9	-0.826792	-4.76328	1.14291e-08	3.90177e-08	TRUE	HGNC:15580	PDE4DIP	9659	DOWN
Q9UBX1	CTSF	contrast: whole-tissue_NDC vs synaptosome_NDC # condition_variable: group	4	-1.31749	-4.75871	1.16041e-08	3.95945e-08	TRUE	HGNC:2531	CTSF	8722	DOWN
Q9NWS0	PIH1D1	contrast: whole-tissue_NDC vs synaptosome_NDC # condition_variable: group	3	-0.978949	-4.7534	1.18115e-08	4.0281e-08	TRUE	HGNC:26075	PIH1D1	55011	DOWN
Q10471	GALNT2	contrast: whole-tissue_NDC vs synaptosome_NDC # condition_variable: group	5	-0.946513	-4.74998	1.19472e-08	4.07227e-08	TRUE	HGNC:4124	GALNT2	2590	DOWN
O00451	GFRA2	contrast: whole-tissue_NDC vs synaptosome_NDC # condition_variable: group	9	-1.03651	-4.73882	1.24006e-08	4.21803e-08	TRUE	HGNC:4244	GFRA2	2675	DOWN
Q9H0R6	QRSL1	contrast: whole-tissue_NDC vs synaptosome_NDC # condition_variable: group	8	-0.880954	-4.73381	1.26104e-08	4.28715e-08	TRUE	HGNC:21020	QRSL1	55278	DOWN
P63010;P63010-2	AP2B1	contrast: whole-tissue_NDC vs synaptosome_NDC # condition_variable: group	32	-0.890602	-4.73296	1.26461e-08	4.29704e-08	TRUE	HGNC:563	AP2B1	163	DOWN	AP2B1
Q96MW1	CCDC43	contrast: whole-tissue_NDC vs synaptosome_NDC # condition_variable: group	5	-1.44109	-4.73268	1.2658e-08	4.29885e-08	TRUE	HGNC:26472	CCDC43	124808	DOWN
Q8N806	UBR7	contrast: whole-tissue_NDC vs synaptosome_NDC # condition_variable: group	3	-1.64099	-4.72922	1.28052e-08	4.34661e-08	TRUE	HGNC:20344	UBR7	55148	DOWN
P22694-10;P22694-5;P22694-6;P22694-7;P22694-9	PRKACB	contrast: whole-tissue_NDC vs synaptosome_NDC # condition_variable: group	7	-0.710312	-4.72604	1.29424e-08	4.39089e-08	TRUE	HGNC:9381	PRKACB	5567	DOWN
Q9BY77;Q9BY77-2	POLDIP3	contrast: whole-tissue_NDC vs synaptosome_NDC # condition_variable: group	4	-1.24713	-4.72494	1.29904e-08	4.4035e-08	TRUE	HGNC:23782	POLDIP3	84271	DOWN
Q6NYC1;Q6NYC1-2;Q6NYC1-3	JMJD6	contrast: whole-tissue_NDC vs synaptosome_NDC # condition_variable: group	2	-1.29936	-4.72487	1.2993e-08	4.4035e-08	TRUE	HGNC:19355	JMJD6	23210	DOWN
Q9UKF7	PITPNC1	contrast: whole-tissue_NDC vs synaptosome_NDC # condition_variable: group	10	-1.67499	-4.71936	1.32354e-08	4.48101e-08	TRUE	HGNC:21045	PITPNC1	26207	DOWN
P59998;P59998-3	ARPC4	contrast: whole-tissue_NDC vs synaptosome_NDC # condition_variable: group	6	-0.914665	-4.71734	1.33254e-08	4.50681e-08	TRUE	HGNC:707	ARPC4	10093	DOWN	ARPC4
Q9NS86	LANCL2	contrast: whole-tissue_NDC vs synaptosome_NDC # condition_variable: group	20	-0.715396	-4.71638	1.33683e-08	4.51898e-08	TRUE	HGNC:6509	LANCL2	55915	DOWN
Q7L2E3;Q7L2E3-2;Q7L2E3-3	DHX30	contrast: whole-tissue_NDC vs synaptosome_NDC # condition_variable: group	39	-0.828394	-4.71548	1.34087e-08	4.53029e-08	TRUE	HGNC:16716	DHX30	22907	DOWN
Q9BV20	MRI1	contrast: whole-tissue_NDC vs synaptosome_NDC # condition_variable: group	8	-1.04758	-4.708	1.37494e-08	4.643e-08	TRUE	HGNC:28469	MRI1	84245	DOWN
Q9BQ24-2	ZFYVE21	contrast: whole-tissue_NDC vs synaptosome_NDC # condition_variable: group	4	-0.822371	-4.7002	1.41142e-08	4.76125e-08	TRUE	HGNC:20760	ZFYVE21	79038	DOWN
Q9BVK6	TMED9	contrast: whole-tissue_NDC vs synaptosome_NDC # condition_variable: group	3	-0.961465	-4.69772	1.42324e-08	4.79868e-08	TRUE	HGNC:24878	TMED9	54732	DOWN
Q5VWZ2	LYPLAL1	contrast: whole-tissue_NDC vs synaptosome_NDC # condition_variable: group	8	-1.52667	-4.69715	1.42597e-08	4.80539e-08	TRUE	HGNC:20440	LYPLAL1	127018	DOWN
Q16854;Q16854-2	DGUOK	contrast: whole-tissue_NDC vs synaptosome_NDC # condition_variable: group	2	-1.78681	-4.69313	1.44538e-08	4.86831e-08	TRUE	HGNC:2858	DGUOK	1716	DOWN
Q13685	AAMP	contrast: whole-tissue_NDC vs synaptosome_NDC # condition_variable: group	6	-0.888534	-4.69081	1.45671e-08	4.90392e-08	TRUE	HGNC:18	AAMP	14	DOWN
P51665	PSMD7	contrast: whole-tissue_NDC vs synaptosome_NDC # condition_variable: group	12	-0.997062	-4.69014	1.46001e-08	4.9125e-08	TRUE	HGNC:9565	PSMD7	5713	DOWN	PSMD7
Q14141;Q14141-2;Q14141-4	SEPTIN6	contrast: whole-tissue_NDC vs synaptosome_NDC # condition_variable: group	8	-0.887895	-4.68952	1.46306e-08	4.92025e-08	TRUE	HGNC:15848	SEPTIN6	23157	DOWN	SEPTIN6
P55809;P55809-2	OXCT1	contrast: whole-tissue_NDC vs synaptosome_NDC # condition_variable: group	11	-1.49763	-4.68892	1.46603e-08	4.92768e-08	TRUE	HGNC:8527	OXCT1	5019	DOWN
P30405	PPIF	contrast: whole-tissue_NDC vs synaptosome_NDC # condition_variable: group	6	-1.14296	-4.6871	1.47503e-08	4.9554e-08	TRUE	HGNC:9259	PPIF	10105	DOWN
Q96D46	NMD3	contrast: whole-tissue_NDC vs synaptosome_NDC # condition_variable: group	5	-0.685287	-4.67401	1.54152e-08	5.17614e-08	TRUE	HGNC:24250	NMD3	51068	DOWN
O00743;O00743-3	PPP6C	contrast: whole-tissue_NDC vs synaptosome_NDC # condition_variable: group	9	-0.738379	-4.67355	1.5439e-08	5.18146e-08	TRUE	HGNC:9323	PPP6C	5537	DOWN
O75410-2;O75410-7	TACC1	contrast: whole-tissue_NDC vs synaptosome_NDC # condition_variable: group	6	-0.997266	-4.66935	1.56594e-08	5.25272e-08	TRUE	HGNC:11522	TACC1	6867	DOWN
O60869	EDF1	contrast: whole-tissue_NDC vs synaptosome_NDC # condition_variable: group	6	-0.893528	-4.6644	1.59235e-08	5.33859e-08	TRUE	HGNC:3164	EDF1	8721	DOWN
P07197	NEFM	contrast: whole-tissue_NDC vs synaptosome_NDC # condition_variable: group	54	-1.00298	-4.66032	1.61449e-08	5.41002e-08	TRUE	HGNC:7734	NEFM	4741	DOWN	NEFM
P05186	ALPL	contrast: whole-tissue_NDC vs synaptosome_NDC # condition_variable: group	8	-1.38353	-4.65928	1.62012e-08	5.42611e-08	TRUE	HGNC:438	ALPL	249	DOWN
Q96GA7	SDSL	contrast: whole-tissue_NDC vs synaptosome_NDC # condition_variable: group	6	-1.58754	-4.65904	1.62144e-08	5.42777e-08	TRUE	HGNC:30404	SDSL	113675	DOWN
Q16595	FXN	contrast: whole-tissue_NDC vs synaptosome_NDC # condition_variable: group	4	-1.93476	-4.65379	1.6505e-08	5.5222e-08	TRUE	HGNC:3951	FXN	2395	DOWN
O94772;O94772-2	LY6H	contrast: whole-tissue_NDC vs synaptosome_NDC # condition_variable: group	6	-1.48137	-4.65302	1.65479e-08	5.53372e-08	TRUE	HGNC:6728	LY6H	4062	DOWN
Q13367	AP3B2	contrast: whole-tissue_NDC vs synaptosome_NDC # condition_variable: group	37	-0.923678	-4.65275	1.65632e-08	5.53601e-08	TRUE	HGNC:567	AP3B2	8120	DOWN	AP3B2
Q9HAV7	GRPEL1	contrast: whole-tissue_NDC vs synaptosome_NDC # condition_variable: group	11	-1.09737	-4.65237	1.65846e-08	5.54033e-08	TRUE	HGNC:19696	GRPEL1	80273	DOWN
Q9Y3A3;Q9Y3A3-2;Q9Y3A3-3	MOB4	contrast: whole-tissue_NDC vs synaptosome_NDC # condition_variable: group	7	-0.818474	-4.65127	1.66466e-08	5.55821e-08	TRUE	HGNC:17261	MOB4	25843	DOWN	MOB4
A6NLU5	VSTM2B	contrast: whole-tissue_NDC vs synaptosome_NDC # condition_variable: group	3	-0.943715	-4.64721	1.68768e-08	5.63219e-08	TRUE	HGNC:33595	VSTM2B	342865	DOWN
P22033	MMUT	contrast: whole-tissue_NDC vs synaptosome_NDC # condition_variable: group	18	-1.11746	-4.63492	1.75944e-08	5.86571e-08	TRUE	HGNC:7526	MMUT	4594	DOWN
Q9H9E3	COG4	contrast: whole-tissue_NDC vs synaptosome_NDC # condition_variable: group	12	-0.678116	-4.62932	1.79317e-08	5.9751e-08	TRUE	HGNC:18620	COG4	25839	DOWN
P39748	FEN1	contrast: whole-tissue_NDC vs synaptosome_NDC # condition_variable: group	3	-1.46916	-4.62527	1.81799e-08	6.05474e-08	TRUE	HGNC:3650	FEN1	2237	DOWN
P86790;P86791	CCZ1B;CCZ1	contrast: whole-tissue_NDC vs synaptosome_NDC # condition_variable: group	16	-0.589833	-4.62332	1.8301e-08	6.08885e-08	TRUE	HGNC:21717	CCZ1B	221960	DOWN
O43865	AHCYL1	contrast: whole-tissue_NDC vs synaptosome_NDC # condition_variable: group	34	-0.808947	-4.62196	1.83858e-08	6.11396e-08	TRUE	HGNC:344	AHCYL1	10768	DOWN
Q6P1X6	C8ORF82	contrast: whole-tissue_NDC vs synaptosome_NDC # condition_variable: group	9	-1.10009	-4.61756	1.86631e-08	6.19987e-08	TRUE	HGNC:33826	C8ORF82	414919	DOWN
O43325	LYRM1	contrast: whole-tissue_NDC vs synaptosome_NDC # condition_variable: group	6	-1.28304	-4.61723	1.86837e-08	6.20357e-08	TRUE	HGNC:25074	LYRM1	57149	DOWN
Q9BRP4;Q9BRP4-2	PAAF1	contrast: whole-tissue_NDC vs synaptosome_NDC # condition_variable: group	2	-1.71467	-4.61635	1.87399e-08	6.21905e-08	TRUE	HGNC:25687	PAAF1	80227	DOWN
O75582	RPS6KA5	contrast: whole-tissue_NDC vs synaptosome_NDC # condition_variable: group	2	-2.57403	-4.61584	1.8772e-08	6.22656e-08	TRUE	HGNC:10434	RPS6KA5	9252	DOWN	RPS6KA5
A0A5F9ZHJ0	ACAT1	contrast: whole-tissue_NDC vs synaptosome_NDC # condition_variable: group	20	-0.893655	-4.6152	1.88131e-08	6.23702e-08	TRUE	HGNC:93	ACAT1	38	DOWN
Q9UJD0	RIMS3	contrast: whole-tissue_NDC vs synaptosome_NDC # condition_variable: group	11	-0.794832	-4.61156	1.90475e-08	6.31154e-08	TRUE	HGNC:21292	RIMS3	9783	DOWN	RIMS3
Q9NQZ5	STARD7	contrast: whole-tissue_NDC vs synaptosome_NDC # condition_variable: group	3	-1.0229	-4.61065	1.9107e-08	6.32805e-08	TRUE	HGNC:18063	STARD7	56910	DOWN
Q92616	GCN1	contrast: whole-tissue_NDC vs synaptosome_NDC # condition_variable: group	53	-0.651801	-4.60755	1.93095e-08	6.38864e-08	TRUE	HGNC:4199	GCN1	10985	DOWN
Q765P7	MTSS2	contrast: whole-tissue_NDC vs synaptosome_NDC # condition_variable: group	17	-0.969848	-4.60376	1.956e-08	6.46824e-08	TRUE	HGNC:25094	MTSS2	92154	DOWN
Q9UL18	AGO1	contrast: whole-tissue_NDC vs synaptosome_NDC # condition_variable: group	8	-0.900999	-4.6032	1.95975e-08	6.47738e-08	TRUE	HGNC:3262	AGO1	26523	DOWN
Q96HC4	PDLIM5	contrast: whole-tissue_NDC vs synaptosome_NDC # condition_variable: group	18	-0.777655	-4.59917	1.98687e-08	6.56369e-08	TRUE	HGNC:17468	PDLIM5	10611	DOWN	PDLIM5
Q05639	EEF1A2	contrast: whole-tissue_NDC vs synaptosome_NDC # condition_variable: group	14	-0.927362	-4.59753	1.99801e-08	6.59385e-08	TRUE	HGNC:3192	EEF1A2	1917	DOWN	EEF1A2
Q15369	ELOC	contrast: whole-tissue_NDC vs synaptosome_NDC # condition_variable: group	8	-1.17701	-4.59755	1.99789e-08	6.59385e-08	TRUE	HGNC:11617	ELOC	6921	DOWN
Q9BXB4	OSBPL11	contrast: whole-tissue_NDC vs synaptosome_NDC # condition_variable: group	8	-0.652208	-4.59504	2.01508e-08	6.64681e-08	TRUE	HGNC:16397	OSBPL11	114885	DOWN
Q9Y282;Q9Y282-3	ERGIC3	contrast: whole-tissue_NDC vs synaptosome_NDC # condition_variable: group	4	-0.980839	-4.59298	2.02929e-08	6.69031e-08	TRUE	HGNC:15927	ERGIC3	51614	DOWN
Q92615	LARP4B	contrast: whole-tissue_NDC vs synaptosome_NDC # condition_variable: group	2	-1.10456	-4.59195	2.03638e-08	6.7103e-08	TRUE	HGNC:28987	LARP4B	23185	DOWN
Q8N6D5	ANKRD29	contrast: whole-tissue_NDC vs synaptosome_NDC # condition_variable: group	11	-0.987414	-4.58937	2.05439e-08	6.76626e-08	TRUE	HGNC:27110	ANKRD29	147463	DOWN
P52758	RIDA	contrast: whole-tissue_NDC vs synaptosome_NDC # condition_variable: group	3	-1.22177	-4.58843	2.06102e-08	6.78467e-08	TRUE	HGNC:16897	RIDA	10247	DOWN
Q86WG3	ATCAY	contrast: whole-tissue_NDC vs synaptosome_NDC # condition_variable: group	2	-1.35889	-4.58517	2.08407e-08	6.85711e-08	TRUE	HGNC:779	ATCAY	85300	DOWN
P11532;P11532-11;P11532-4;P11532-9	DMD	contrast: whole-tissue_NDC vs synaptosome_NDC # condition_variable: group	10	-0.770895	-4.58186	2.10777e-08	6.93065e-08	TRUE	HGNC:2928	DMD	1756	DOWN	DMD
Q13362-4	PPP2R5C	contrast: whole-tissue_NDC vs synaptosome_NDC # condition_variable: group	7	-0.72186	-4.58176	2.10855e-08	6.93065e-08	TRUE	HGNC:9311	PPP2R5C	5527	DOWN
P07093-2;P07093-3	SERPINE2	contrast: whole-tissue_NDC vs synaptosome_NDC # condition_variable: group	13	-0.59069	-4.57944	2.12532e-08	6.98228e-08	TRUE	HGNC:8951	SERPINE2	5270	DOWN
Q9BUF5	TUBB6	contrast: whole-tissue_NDC vs synaptosome_NDC # condition_variable: group	8	-1.3051	-4.57848	2.13231e-08	7.00174e-08	TRUE	HGNC:20776	TUBB6	84617	DOWN
P43307	SSR1	contrast: whole-tissue_NDC vs synaptosome_NDC # condition_variable: group	3	-1.21002	-4.57676	2.14487e-08	7.03943e-08	TRUE	HGNC:11323	SSR1	6745	DOWN
P30085	CMPK1	contrast: whole-tissue_NDC vs synaptosome_NDC # condition_variable: group	19	-1.02845	-4.57011	2.19419e-08	7.1977e-08	TRUE	HGNC:18170	CMPK1	51727	DOWN
A1X283	SH3PXD2B	contrast: whole-tissue_NDC vs synaptosome_NDC # condition_variable: group	8	-0.716076	-4.56658	2.22088e-08	7.28158e-08	TRUE	HGNC:29242	SH3PXD2B	285590	DOWN
P51649;P51649-2	ALDH5A1	contrast: whole-tissue_NDC vs synaptosome_NDC # condition_variable: group	18	-1.10842	-4.56061	2.26681e-08	7.42474e-08	TRUE	HGNC:408	ALDH5A1	7915	DOWN
Q8WU90	ZC3H15	contrast: whole-tissue_NDC vs synaptosome_NDC # condition_variable: group	3	-1.25857	-4.55796	2.28753e-08	7.48839e-08	TRUE	HGNC:29528	ZC3H15	55854	DOWN
P49247	RPIA	contrast: whole-tissue_NDC vs synaptosome_NDC # condition_variable: group	4	-1.15217	-4.55783	2.28853e-08	7.48839e-08	TRUE	HGNC:10297	RPIA	22934	DOWN
Q92563	SPOCK2	contrast: whole-tissue_NDC vs synaptosome_NDC # condition_variable: group	7	-1.27064	-4.55145	2.33914e-08	7.65014e-08	TRUE	HGNC:13564	SPOCK2	9806	DOWN
Q9NRX4	PHPT1	contrast: whole-tissue_NDC vs synaptosome_NDC # condition_variable: group	4	-2.04166	-4.5507	2.34519e-08	7.66229e-08	TRUE	HGNC:30033	PHPT1	29085	DOWN
Q9NP61;Q9NP61-2	ARFGAP3	contrast: whole-tissue_NDC vs synaptosome_NDC # condition_variable: group	2	-0.939283	-4.54808	2.36641e-08	7.72776e-08	TRUE	HGNC:661	ARFGAP3	26286	DOWN	ARFGAP3
Q9UHJ6	SHPK	contrast: whole-tissue_NDC vs synaptosome_NDC # condition_variable: group	2	-2.56562	-4.5454	2.38823e-08	7.79511e-08	TRUE	HGNC:1492	SHPK	23729	DOWN
P30566	ADSL	contrast: whole-tissue_NDC vs synaptosome_NDC # condition_variable: group	6	-1.68273	-4.54262	2.41117e-08	7.86607e-08	TRUE	HGNC:291	ADSL	158	DOWN
P30043	BLVRB	contrast: whole-tissue_NDC vs synaptosome_NDC # condition_variable: group	7	-2.63958	-4.53659	2.4617e-08	8.02689e-08	TRUE	HGNC:1063	BLVRB	645	DOWN
P05166	PCCB	contrast: whole-tissue_NDC vs synaptosome_NDC # condition_variable: group	27	-0.723231	-4.52888	2.52789e-08	8.23452e-08	TRUE	HGNC:8654	PCCB	5096	DOWN
Q9Y689	ARL5A	contrast: whole-tissue_NDC vs synaptosome_NDC # condition_variable: group	3	-1.15597	-4.52813	2.53444e-08	8.25175e-08	TRUE	HGNC:696	ARL5A	26225	DOWN
P49327	FASN	contrast: whole-tissue_NDC vs synaptosome_NDC # condition_variable: group	89	-1.66587	-4.52547	2.55777e-08	8.32356e-08	TRUE	HGNC:3594	FASN	2194	DOWN
Q9BX70	BTBD2	contrast: whole-tissue_NDC vs synaptosome_NDC # condition_variable: group	2	-1.09912	-4.52493	2.56247e-08	8.33472e-08	TRUE	HGNC:15504	BTBD2	55643	DOWN
P50479	PDLIM4	contrast: whole-tissue_NDC vs synaptosome_NDC # condition_variable: group	6	-1.06351	-4.52333	2.57666e-08	8.37526e-08	TRUE	HGNC:16501	PDLIM4	8572	DOWN	PDLIM4
Q96Q06	PLIN4	contrast: whole-tissue_NDC vs synaptosome_NDC # condition_variable: group	8	-1.01217	-4.52324	2.5775e-08	8.37526e-08	TRUE	HGNC:29393	PLIN4	729359	DOWN
P40424;P40424-2;P40424-3	PBX1	contrast: whole-tissue_NDC vs synaptosome_NDC # condition_variable: group	2	-1.18845	-4.52217	2.58699e-08	8.40193e-08	TRUE	HGNC:8632	PBX1	5087	DOWN
Q7Z3U7;Q7Z3U7-2;Q7Z3U7-5;Q7Z3U7-6	MON2	contrast: whole-tissue_NDC vs synaptosome_NDC # condition_variable: group	36	-0.686398	-4.51951	2.61078e-08	8.47501e-08	TRUE	HGNC:29177	MON2	23041	DOWN
Q8TCJ2	STT3B	contrast: whole-tissue_NDC vs synaptosome_NDC # condition_variable: group	7	-0.905858	-4.51559	2.64636e-08	8.58625e-08	TRUE	HGNC:30611	STT3B	201595	DOWN
Q13232	NME3	contrast: whole-tissue_NDC vs synaptosome_NDC # condition_variable: group	9	-0.5969	-4.51444	2.6569e-08	8.61615e-08	TRUE	HGNC:7851	NME3	4832	DOWN
Q8N0W3;Q8N0W3-2	FCSK	contrast: whole-tissue_NDC vs synaptosome_NDC # condition_variable: group	3	-1.87354	-4.51159	2.68315e-08	8.69696e-08	TRUE	HGNC:29500	FCSK	197258	DOWN
O60282	KIF5C	contrast: whole-tissue_NDC vs synaptosome_NDC # condition_variable: group	37	-1.30301	-4.51036	2.69452e-08	8.72518e-08	TRUE	HGNC:6325	KIF5C	3800	DOWN	KIF5C
Q5TCY1	TTBK1	contrast: whole-tissue_NDC vs synaptosome_NDC # condition_variable: group	16	-0.686097	-4.50731	2.72314e-08	8.80912e-08	TRUE	HGNC:19140	TTBK1	84630	DOWN
P11137;P11137-3	MAP2	contrast: whole-tissue_NDC vs synaptosome_NDC # condition_variable: group	110	-1.14235	-4.50433	2.75131e-08	8.89584e-08	TRUE	HGNC:6839	MAP2	4133	DOWN	MAP2
Q8IYB7	DIS3L2	contrast: whole-tissue_NDC vs synaptosome_NDC # condition_variable: group	19	-1.48825	-4.50372	2.75712e-08	8.91023e-08	TRUE	HGNC:28648	DIS3L2	129563	DOWN
P40939	HADHA	contrast: whole-tissue_NDC vs synaptosome_NDC # condition_variable: group	41	-0.760072	-4.50134	2.77987e-08	8.97932e-08	TRUE	HGNC:4801	HADHA	3030	DOWN
Q96S21;Q96S21-2	RAB40C	contrast: whole-tissue_NDC vs synaptosome_NDC # condition_variable: group	2	-1.08526	-4.49779	2.81419e-08	9.08569e-08	TRUE	HGNC:18285	RAB40C	57799	DOWN
O95479;O95479-2	H6PD	contrast: whole-tissue_NDC vs synaptosome_NDC # condition_variable: group	3	-1.2799	-4.48533	2.93826e-08	9.4769e-08	TRUE	HGNC:4795	H6PD	9563	DOWN
Q6ZXV5;Q6ZXV5-2	TMTC3	contrast: whole-tissue_NDC vs synaptosome_NDC # condition_variable: group	7	-0.909349	-4.48128	2.97972e-08	9.60589e-08	TRUE	HGNC:26899	TMTC3	160418	DOWN
Q8NEL9	DDHD1	contrast: whole-tissue_NDC vs synaptosome_NDC # condition_variable: group	10	-0.774993	-4.47824	3.01137e-08	9.70313e-08	TRUE	HGNC:19714	DDHD1	80821	DOWN
Q2M2I8	AAK1	contrast: whole-tissue_NDC vs synaptosome_NDC # condition_variable: group	35	-0.78083	-4.47662	3.02827e-08	9.748e-08	TRUE	HGNC:19679	AAK1	22848	DOWN	AAK1
Q8IWV7	UBR1	contrast: whole-tissue_NDC vs synaptosome_NDC # condition_variable: group	22	-1.34953	-4.47625	3.03217e-08	9.75575e-08	TRUE	HGNC:16808	UBR1	197131	DOWN
Q08495	DMTN	contrast: whole-tissue_NDC vs synaptosome_NDC # condition_variable: group	18	-0.596997	-4.4753	3.0422e-08	9.78321e-08	TRUE	HGNC:3382	DMTN	2039	DOWN	DMTN
Q96J02;Q96J02-2	ITCH	contrast: whole-tissue_NDC vs synaptosome_NDC # condition_variable: group	19	-0.957779	-4.47498	3.04558e-08	9.78927e-08	TRUE	HGNC:13890	ITCH	83737	DOWN
Q9NXE4;Q9NXE4-2;Q9NXE4-4	SMPD4	contrast: whole-tissue_NDC vs synaptosome_NDC # condition_variable: group	3	-1.49203	-4.47445	3.0512e-08	9.80252e-08	TRUE	HGNC:32949	SMPD4	55627	DOWN
P02042	HBD	contrast: whole-tissue_NDC vs synaptosome_NDC # condition_variable: group	8	-2.52101	-4.47427	3.05307e-08	9.80369e-08	TRUE	HGNC:4829	HBD	3045	DOWN
Q9H0A8	COMMD4	contrast: whole-tissue_NDC vs synaptosome_NDC # condition_variable: group	7	-1.07281	-4.46612	3.14076e-08	1.00803e-07	TRUE	HGNC:26027	COMMD4	54939	DOWN
Q9NUJ1	ABHD10	contrast: whole-tissue_NDC vs synaptosome_NDC # condition_variable: group	15	-1.4974	-4.46166	3.18984e-08	1.02278e-07	TRUE	HGNC:25656	ABHD10	55347	DOWN
Q9NX95;Q9NX95-3;Q9NX95-4	SYBU	contrast: whole-tissue_NDC vs synaptosome_NDC # condition_variable: group	4	-0.812368	-4.457	3.24195e-08	1.03898e-07	TRUE	HGNC:26011	SYBU	55638	DOWN
Q9H488	POFUT1	contrast: whole-tissue_NDC vs synaptosome_NDC # condition_variable: group	4	-0.927808	-4.45196	3.29925e-08	1.05683e-07	TRUE	HGNC:14988	POFUT1	23509	DOWN
Q14206;Q14206-2	RCAN2	contrast: whole-tissue_NDC vs synaptosome_NDC # condition_variable: group	3	-1.26083	-4.45167	3.3026e-08	1.05738e-07	TRUE	HGNC:3041	RCAN2	10231	DOWN
Q7L592	NDUFAF7	contrast: whole-tissue_NDC vs synaptosome_NDC # condition_variable: group	9	-1.09027	-4.44978	3.32437e-08	1.06331e-07	TRUE	HGNC:28816	NDUFAF7	55471	DOWN
P23471;P23471-2	PTPRZ1	contrast: whole-tissue_NDC vs synaptosome_NDC # condition_variable: group	40	-0.806406	-4.4482	3.34277e-08	1.06867e-07	TRUE	HGNC:9685	PTPRZ1	5803	DOWN	PTPRZ1
P53990;P53990-2;P53990-4;P53990-5	IST1	contrast: whole-tissue_NDC vs synaptosome_NDC # condition_variable: group	11	-0.599231	-4.4407	3.43128e-08	1.0959e-07	TRUE	HGNC:28977	IST1	9798	DOWN
Q6P4E1;Q6P4E1-5	GOLM2	contrast: whole-tissue_NDC vs synaptosome_NDC # condition_variable: group	5	-1.26631	-4.43672	3.47926e-08	1.11068e-07	TRUE	HGNC:24892	GOLM2	113201	DOWN
O95881	TXNDC12	contrast: whole-tissue_NDC vs synaptosome_NDC # condition_variable: group	5	-1.26741	-4.43507	3.49932e-08	1.11654e-07	TRUE	HGNC:24626	TXNDC12	51060	DOWN
Q02952;Q02952-2;Q02952-3	AKAP12	contrast: whole-tissue_NDC vs synaptosome_NDC # condition_variable: group	78	-0.705176	-4.43057	3.55475e-08	1.13367e-07	TRUE	HGNC:370	AKAP12	9590	DOWN	AKAP12
P49257	LMAN1	contrast: whole-tissue_NDC vs synaptosome_NDC # condition_variable: group	8	-1.05418	-4.43031	3.55791e-08	1.13413e-07	TRUE	HGNC:6631	LMAN1	3998	DOWN	LMAN1
O60504	SORBS3	contrast: whole-tissue_NDC vs synaptosome_NDC # condition_variable: group	7	-1.16374	-4.4269	3.60056e-08	1.14716e-07	TRUE	HGNC:30907	SORBS3	10174	DOWN
Q9UNA1;Q9UNA1-2	ARHGAP26	contrast: whole-tissue_NDC vs synaptosome_NDC # condition_variable: group	24	-0.459533	-4.42481	3.62693e-08	1.155e-07	TRUE	HGNC:17073	ARHGAP26	23092	DOWN
P19784	CSNK2A2	contrast: whole-tissue_NDC vs synaptosome_NDC # condition_variable: group	17	-0.644812	-4.42372	3.64082e-08	1.15886e-07	TRUE	HGNC:2459	CSNK2A2	1459	DOWN
Q86VX2;Q86VX2-2	COMMD7	contrast: whole-tissue_NDC vs synaptosome_NDC # condition_variable: group	4	-1.15004	-4.42224	3.65974e-08	1.16432e-07	TRUE	HGNC:16223	COMMD7	149951	DOWN
O00233	PSMD9	contrast: whole-tissue_NDC vs synaptosome_NDC # condition_variable: group	6	-0.84792	-4.41628	3.7368e-08	1.18825e-07	TRUE	HGNC:9567	PSMD9	5715	DOWN	PSMD9
A0A2R8Y4H2	SEPTIN3	contrast: whole-tissue_NDC vs synaptosome_NDC # condition_variable: group	25	-0.670939	-4.40908	3.83223e-08	1.21742e-07	TRUE	HGNC:10750	SEPTIN3	55964	DOWN	SEPTIN3
Q9UNP9-3	PPIE	contrast: whole-tissue_NDC vs synaptosome_NDC # condition_variable: group	2	-1.1822	-4.40789	3.84817e-08	1.22189e-07	TRUE	HGNC:9258	PPIE	10450	DOWN
Q6UX71	PLXDC2	contrast: whole-tissue_NDC vs synaptosome_NDC # condition_variable: group	6	-0.982143	-4.40491	3.88857e-08	1.23412e-07	TRUE	HGNC:21013	PLXDC2	84898	DOWN
Q96RL7	VPS13A	contrast: whole-tissue_NDC vs synaptosome_NDC # condition_variable: group	74	-0.508029	-4.40384	3.90318e-08	1.23815e-07	TRUE	HGNC:1908	VPS13A	23230	DOWN
P10109	FDX1	contrast: whole-tissue_NDC vs synaptosome_NDC # condition_variable: group	3	-1.38482	-4.40272	3.91852e-08	1.24242e-07	TRUE	HGNC:3638	FDX1	2230	DOWN
Q9NU23	LYRM2	contrast: whole-tissue_NDC vs synaptosome_NDC # condition_variable: group	2	-1.61732	-4.40188	3.93015e-08	1.2455e-07	TRUE	HGNC:25229	LYRM2	57226	DOWN
O95163	ELP1	contrast: whole-tissue_NDC vs synaptosome_NDC # condition_variable: group	27	-0.588331	-4.40129	3.93825e-08	1.24746e-07	TRUE	HGNC:5959	ELP1	8518	DOWN
P53680	AP2S1	contrast: whole-tissue_NDC vs synaptosome_NDC # condition_variable: group	11	-0.759039	-4.39793	3.98498e-08	1.26165e-07	TRUE	HGNC:565	AP2S1	1175	DOWN	AP2S1
Q5XKL5-4	BTBD8	contrast: whole-tissue_NDC vs synaptosome_NDC # condition_variable: group	32	-0.778971	-4.39555	4.01832e-08	1.27098e-07	TRUE	HGNC:21019	BTBD8	284697	DOWN	BTBD8
Q96BH1	RNF25	contrast: whole-tissue_NDC vs synaptosome_NDC # condition_variable: group	2	-1.49631	-4.39252	4.06137e-08	1.28397e-07	TRUE	HGNC:14662	RNF25	64320	DOWN
P62841	RPS15	contrast: whole-tissue_NDC vs synaptosome_NDC # condition_variable: group	3	-1.30838	-4.39152	4.07555e-08	1.28783e-07	TRUE	HGNC:10388	RPS15	6209	DOWN	RPS15
P17655	CAPN2	contrast: whole-tissue_NDC vs synaptosome_NDC # condition_variable: group	25	-1.35111	-4.39111	4.08146e-08	1.28908e-07	TRUE	HGNC:1479	CAPN2	824	DOWN	CAPN2
P53778;P53778-2	MAPK12	contrast: whole-tissue_NDC vs synaptosome_NDC # condition_variable: group	3	-1.26921	-4.3899	4.09885e-08	1.29395e-07	TRUE	HGNC:6874	MAPK12	6300	DOWN
Q0PNE2;Q0PNE2-2	ELP6	contrast: whole-tissue_NDC vs synaptosome_NDC # condition_variable: group	2	-1.25775	-4.38896	4.11236e-08	1.29758e-07	TRUE	HGNC:25976	ELP6	54859	DOWN
P21266	GSTM3	contrast: whole-tissue_NDC vs synaptosome_NDC # condition_variable: group	17	-2.45294	-4.38054	4.23593e-08	1.33529e-07	TRUE	HGNC:4635	GSTM3	2947	DOWN
Q12907	LMAN2	contrast: whole-tissue_NDC vs synaptosome_NDC # condition_variable: group	11	-0.582568	-4.37949	4.25163e-08	1.33959e-07	TRUE	HGNC:16986	LMAN2	10960	DOWN
P30876	POLR2B	contrast: whole-tissue_NDC vs synaptosome_NDC # condition_variable: group	19	-0.983544	-4.37563	4.30971e-08	1.35724e-07	TRUE	HGNC:9188	POLR2B	5431	DOWN
P12036	NEFH	contrast: whole-tissue_NDC vs synaptosome_NDC # condition_variable: group	27	-1.24179	-4.37475	4.32316e-08	1.36082e-07	TRUE	HGNC:7737	NEFH	4744	DOWN	NEFH
O43347	MSI1	contrast: whole-tissue_NDC vs synaptosome_NDC # condition_variable: group	2	-1.19649	-4.37252	4.3572e-08	1.37087e-07	TRUE	HGNC:7330	MSI1	4440	DOWN
Q9Y4G6	TLN2	contrast: whole-tissue_NDC vs synaptosome_NDC # condition_variable: group	115	-0.739417	-4.3702	4.39293e-08	1.38078e-07	TRUE	HGNC:15447	TLN2	83660	DOWN	TLN2
Q9BRT3	MIEN1	contrast: whole-tissue_NDC vs synaptosome_NDC # condition_variable: group	3	-1.44108	-4.36863	4.41721e-08	1.38775e-07	TRUE	HGNC:28230	MIEN1	84299	DOWN
P49755	TMED10	contrast: whole-tissue_NDC vs synaptosome_NDC # condition_variable: group	8	-0.752389	-4.36602	4.45804e-08	1.39991e-07	TRUE	HGNC:16998	TMED10	10972	DOWN
Q9Y2H6;Q9Y2H6-2	FNDC3A	contrast: whole-tissue_NDC vs synaptosome_NDC # condition_variable: group	9	-0.753732	-4.36543	4.46733e-08	1.40215e-07	TRUE	HGNC:20296	FNDC3A	22862	DOWN
Q01518;Q01518-2	CAP1	contrast: whole-tissue_NDC vs synaptosome_NDC # condition_variable: group	21	-1.1179	-4.36485	4.47648e-08	1.40368e-07	TRUE	HGNC:20040	CAP1	10487	DOWN	CAP1
Q9NX55	HYPK	contrast: whole-tissue_NDC vs synaptosome_NDC # condition_variable: group	2	-1.41317	-4.3563	4.61357e-08	1.44528e-07	TRUE	HGNC:18418	HYPK	25764	DOWN
Q5MNZ6	WDR45B	contrast: whole-tissue_NDC vs synaptosome_NDC # condition_variable: group	7	-0.673366	-4.35026	4.71296e-08	1.475e-07	TRUE	HGNC:25072	WDR45B	56270	DOWN
Q9Y4X5	ARIH1	contrast: whole-tissue_NDC vs synaptosome_NDC # condition_variable: group	3	-1.97997	-4.3493	4.72905e-08	1.47933e-07	TRUE	HGNC:689	ARIH1	25820	DOWN
O15305	PMM2	contrast: whole-tissue_NDC vs synaptosome_NDC # condition_variable: group	2	-1.56812	-4.34878	4.73774e-08	1.48134e-07	TRUE	HGNC:9115	PMM2	5373	DOWN
Q9UHD8;Q9UHD8-2;Q9UHD8-5;Q9UHD8-7	SEPTIN9	contrast: whole-tissue_NDC vs synaptosome_NDC # condition_variable: group	33	-0.661341	-4.34845	4.74317e-08	1.48233e-07	TRUE	HGNC:7323	SEPTIN9	10801	DOWN	SEPTIN9
Q16527	CSRP2	contrast: whole-tissue_NDC vs synaptosome_NDC # condition_variable: group	4	-1.55023	-4.34605	4.78359e-08	1.49424e-07	TRUE	HGNC:2470	CSRP2	1466	DOWN
Q9UPN7	PPP6R1	contrast: whole-tissue_NDC vs synaptosome_NDC # condition_variable: group	10	-0.46314	-4.34264	4.84164e-08	1.51166e-07	TRUE	HGNC:29195	PPP6R1	22870	DOWN
O15533;O15533-2;O15533-3	TAPBP	contrast: whole-tissue_NDC vs synaptosome_NDC # condition_variable: group	3	-1.19649	-4.34122	4.866e-08	1.51854e-07	TRUE	HGNC:11566	TAPBP	6892	DOWN
P50213	IDH3A	contrast: whole-tissue_NDC vs synaptosome_NDC # condition_variable: group	23	-1.44877	-4.33673	4.9439e-08	1.54211e-07	TRUE	HGNC:5384	IDH3A	3419	DOWN
P63173	RPL38	contrast: whole-tissue_NDC vs synaptosome_NDC # condition_variable: group	4	-1.21042	-4.33315	5.00698e-08	1.56104e-07	TRUE	HGNC:10349	RPL38	6169	DOWN	RPL38
Q8IVF5;Q8IVF5-2;Q8IVF5-4;Q8IVF5-5	TIAM2	contrast: whole-tissue_NDC vs synaptosome_NDC # condition_variable: group	15	-0.708382	-4.32749	5.10845e-08	1.59192e-07	TRUE	HGNC:11806	TIAM2	26230	DOWN
Q9UBQ6	EXTL2	contrast: whole-tissue_NDC vs synaptosome_NDC # condition_variable: group	4	-1.12612	-4.32667	5.12318e-08	1.59575e-07	TRUE	HGNC:3516	EXTL2	2135	DOWN
P22304	IDS	contrast: whole-tissue_NDC vs synaptosome_NDC # condition_variable: group	2	-1.85324	-4.32591	5.13702e-08	1.5993e-07	TRUE	HGNC:5389	IDS	3423	DOWN
Q99707	MTR	contrast: whole-tissue_NDC vs synaptosome_NDC # condition_variable: group	5	-1.07439	-4.32475	5.15815e-08	1.60511e-07	TRUE	HGNC:7468	MTR	4548	DOWN
Q9NZW5	PALS2	contrast: whole-tissue_NDC vs synaptosome_NDC # condition_variable: group	25	-0.830924	-4.32386	5.17444e-08	1.60942e-07	TRUE	HGNC:18167	PALS2	51678	DOWN
Q8NI37	PPTC7	contrast: whole-tissue_NDC vs synaptosome_NDC # condition_variable: group	6	-1.02691	-4.31648	5.31174e-08	1.65055e-07	TRUE	HGNC:30695	PPTC7	160760	DOWN
Q8N668	COMMD1	contrast: whole-tissue_NDC vs synaptosome_NDC # condition_variable: group	2	-1.255	-4.31047	5.42642e-08	1.68539e-07	TRUE	HGNC:23024	COMMD1	150684	DOWN	COMMD1
Q5SSJ5	HP1BP3	contrast: whole-tissue_NDC vs synaptosome_NDC # condition_variable: group	2	-3.94955	-4.58129	5.63443e-08	1.7475e-07	TRUE	HGNC:24973	HP1BP3	50809	DOWN
P02753	RBP4	contrast: whole-tissue_NDC vs synaptosome_NDC # condition_variable: group	2	-1.72139	-4.29507	5.7319e-08	1.77689e-07	TRUE	HGNC:9922	RBP4	5950	DOWN
Q9NZM1;Q9NZM1-6	MYOF	contrast: whole-tissue_NDC vs synaptosome_NDC # condition_variable: group	10	-1.32725	-4.29459	5.74159e-08	1.77905e-07	TRUE	HGNC:3656	MYOF	26509	DOWN
Q9P270	SLAIN2	contrast: whole-tissue_NDC vs synaptosome_NDC # condition_variable: group	3	-1.13057	-4.29059	5.82403e-08	1.80374e-07	TRUE	HGNC:29282	SLAIN2	57606	DOWN
Q9H7P6	MVB12B	contrast: whole-tissue_NDC vs synaptosome_NDC # condition_variable: group	6	-0.666782	-4.29026	5.83086e-08	1.805e-07	TRUE	HGNC:23368	MVB12B	89853	DOWN
Q9Y4P1;Q9Y4P1-2;Q9Y4P1-6	ATG4B	contrast: whole-tissue_NDC vs synaptosome_NDC # condition_variable: group	8	-2.05606	-4.28924	5.85201e-08	1.81069e-07	TRUE	HGNC:20790	ATG4B	23192	DOWN
O94874	UFL1	contrast: whole-tissue_NDC vs synaptosome_NDC # condition_variable: group	27	-0.514002	-4.2891	5.8551e-08	1.81079e-07	TRUE	HGNC:23039	UFL1	23376	DOWN
P60201	PLP1	contrast: whole-tissue_NDC vs synaptosome_NDC # condition_variable: group	8	-1.90032	-4.28511	5.9389e-08	1.83584e-07	TRUE	HGNC:9086	PLP1	5354	DOWN
Q9H1U4	MEGF9	contrast: whole-tissue_NDC vs synaptosome_NDC # condition_variable: group	5	-1.1972	-4.28174	6.01068e-08	1.85715e-07	TRUE	HGNC:3234	MEGF9	1955	DOWN
Q9Y4J8-10;Q9Y4J8-17	DTNA	contrast: whole-tissue_NDC vs synaptosome_NDC # condition_variable: group	9	-0.796465	-4.27993	6.04954e-08	1.86827e-07	TRUE	HGNC:3057	DTNA	1837	DOWN
Q86VN1	VPS36	contrast: whole-tissue_NDC vs synaptosome_NDC # condition_variable: group	14	-0.633677	-4.27869	6.07634e-08	1.87567e-07	TRUE	HGNC:20312	VPS36	51028	DOWN
Q86XZ4	SPATS2	contrast: whole-tissue_NDC vs synaptosome_NDC # condition_variable: group	4	-1.01993	-4.27837	6.08335e-08	1.87694e-07	TRUE	HGNC:18650	SPATS2	65244	DOWN
P78344	EIF4G2	contrast: whole-tissue_NDC vs synaptosome_NDC # condition_variable: group	33	-0.557529	-4.26863	6.29861e-08	1.94153e-07	TRUE	HGNC:3297	EIF4G2	1982	DOWN	EIF4G2
A8MSI8	LYRM9	contrast: whole-tissue_NDC vs synaptosome_NDC # condition_variable: group	2	-1.63475	-4.26865	6.29833e-08	1.94153e-07	TRUE	HGNC:27314	LYRM9	201229	DOWN
P10809	HSPD1	contrast: whole-tissue_NDC vs synaptosome_NDC # condition_variable: group	51	-0.878212	-4.26151	6.46107e-08	1.99067e-07	TRUE	HGNC:5261	HSPD1	3329	DOWN
O14775;O14775-2	GNB5	contrast: whole-tissue_NDC vs synaptosome_NDC # condition_variable: group	14	-0.7418	-4.25988	6.49897e-08	2.0014e-07	TRUE	HGNC:4401	GNB5	10681	DOWN	GNB5
P02656	APOC3	contrast: whole-tissue_NDC vs synaptosome_NDC # condition_variable: group	2	-2.99933	-4.25646	6.57903e-08	2.0251e-07	TRUE	HGNC:610	APOC3	345	DOWN
Q9UPQ9;Q9UPQ9-1	TNRC6B	contrast: whole-tissue_NDC vs synaptosome_NDC # condition_variable: group	4	-1.06296	-4.25567	6.59756e-08	2.02985e-07	TRUE	HGNC:29190	TNRC6B	23112	DOWN
P08758	ANXA5	contrast: whole-tissue_NDC vs synaptosome_NDC # condition_variable: group	19	-2.00288	-4.25383	6.64116e-08	2.0423e-07	TRUE	HGNC:543	ANXA5	308	DOWN	ANXA5
Q96PC5;Q96PC5-13	MIA2	contrast: whole-tissue_NDC vs synaptosome_NDC # condition_variable: group	6	-1.0025	-4.25352	6.64844e-08	2.04358e-07	TRUE	HGNC:18432	MIA2	4253	DOWN
Q8NBJ5	COLGALT1	contrast: whole-tissue_NDC vs synaptosome_NDC # condition_variable: group	2	-1.45625	-4.25275	6.66683e-08	2.04827e-07	TRUE	HGNC:26182	COLGALT1	79709	DOWN
Q8IYB5	SMAP1	contrast: whole-tissue_NDC vs synaptosome_NDC # condition_variable: group	7	-0.910907	-4.2503	6.72572e-08	2.0654e-07	TRUE	HGNC:19651	SMAP1	60682	DOWN
Q12931	TRAP1	contrast: whole-tissue_NDC vs synaptosome_NDC # condition_variable: group	32	-1.10194	-4.24832	6.77363e-08	2.07913e-07	TRUE	HGNC:16264	TRAP1	10131	DOWN
O60861	GAS7	contrast: whole-tissue_NDC vs synaptosome_NDC # condition_variable: group	24	-0.575083	-4.24659	6.81565e-08	2.09105e-07	TRUE	HGNC:4169	GAS7	8522	DOWN
Q96K76-4	USP47	contrast: whole-tissue_NDC vs synaptosome_NDC # condition_variable: group	19	-1.30388	-4.24421	6.87406e-08	2.10699e-07	TRUE	HGNC:20076	USP47	55031	DOWN
O95628-10;O95628-4;O95628-7;O95628-8;O95628-9	CNOT4	contrast: whole-tissue_NDC vs synaptosome_NDC # condition_variable: group	2	-0.940815	-4.24285	6.90764e-08	2.11629e-07	TRUE	HGNC:7880	CNOT4	4850	DOWN
P51808	DYNLT3	contrast: whole-tissue_NDC vs synaptosome_NDC # condition_variable: group	3	-1.27734	-4.24225	6.92264e-08	2.1199e-07	TRUE	HGNC:11694	DYNLT3	6990	DOWN
Q92843-2	BCL2L2	contrast: whole-tissue_NDC vs synaptosome_NDC # condition_variable: group	5	-0.880009	-4.24027	6.97187e-08	2.13397e-07	TRUE	HGNC:995	BCL2L2	599	DOWN
Q96HN2;Q96HN2-2	AHCYL2	contrast: whole-tissue_NDC vs synaptosome_NDC # condition_variable: group	12	-0.737821	-4.23718	7.0497e-08	2.15679e-07	TRUE	HGNC:22204	AHCYL2	23382	DOWN
Q99424	ACOX2	contrast: whole-tissue_NDC vs synaptosome_NDC # condition_variable: group	4	-0.883704	-4.23376	7.1368e-08	2.18139e-07	TRUE	HGNC:120	ACOX2	8309	DOWN
Q96BM9	ARL8A	contrast: whole-tissue_NDC vs synaptosome_NDC # condition_variable: group	6	-0.701881	-4.22647	7.32611e-08	2.23821e-07	TRUE	HGNC:25192	ARL8A	127829	DOWN	ARL8A
P43243;P43243-2	MATR3	contrast: whole-tissue_NDC vs synaptosome_NDC # condition_variable: group	2	-2.82847	-4.21993	7.50069e-08	2.28941e-07	TRUE	HGNC:6912	MATR3	9782	DOWN
Q9BX40	LSM14B	contrast: whole-tissue_NDC vs synaptosome_NDC # condition_variable: group	2	-0.937556	-4.21816	7.54867e-08	2.30298e-07	TRUE	HGNC:15887	LSM14B	149986	DOWN
P01889	HLA-B	contrast: whole-tissue_NDC vs synaptosome_NDC # condition_variable: group	2	-1.09299	-4.21726	7.5731e-08	2.30935e-07	TRUE	HGNC:4932	HLA-B	3106	DOWN
P23610	F8A3	contrast: whole-tissue_NDC vs synaptosome_NDC # condition_variable: group	4	-1.4159	-4.20949	7.78809e-08	2.3727e-07	TRUE	HGNC:31850	F8A3	474384	DOWN
P23284	PPIB	contrast: whole-tissue_NDC vs synaptosome_NDC # condition_variable: group	11	-0.637797	-4.20741	7.84667e-08	2.38944e-07	TRUE	HGNC:9255	PPIB	5479	DOWN
O94822;O94822-3	LTN1	contrast: whole-tissue_NDC vs synaptosome_NDC # condition_variable: group	18	-0.505066	-4.2043	7.93499e-08	2.41475e-07	TRUE	HGNC:13082	LTN1	26046	DOWN
Q5T653	MRPL2	contrast: whole-tissue_NDC vs synaptosome_NDC # condition_variable: group	2	-1.62706	-4.20423	7.93718e-08	2.41475e-07	TRUE	HGNC:14056	MRPL2	51069	DOWN
Q8IY47	KBTBD2	contrast: whole-tissue_NDC vs synaptosome_NDC # condition_variable: group	3	-0.838153	-4.20011	8.05605e-08	2.44864e-07	TRUE	HGNC:21751	KBTBD2	25948	DOWN
Q99719;Q99719-2	SEPTIN5	contrast: whole-tissue_NDC vs synaptosome_NDC # condition_variable: group	14	-0.530568	-4.19594	8.17809e-08	2.48458e-07	TRUE	HGNC:9164	SEPTIN5	5413	DOWN	SEPTIN5
Q92572	AP3S1	contrast: whole-tissue_NDC vs synaptosome_NDC # condition_variable: group	5	-0.982483	-4.19471	8.21453e-08	2.49449e-07	TRUE	HGNC:2013	AP3S1	1176	DOWN	AP3S1
P42331;P42331-3;P42331-4;P42331-6	ARHGAP25	contrast: whole-tissue_NDC vs synaptosome_NDC # condition_variable: group	3	-1.12098	-4.19321	8.25911e-08	2.50686e-07	TRUE	HGNC:28951	ARHGAP25	9938	DOWN
Q9BRA0;Q9BRA0-2	NAA38	contrast: whole-tissue_NDC vs synaptosome_NDC # condition_variable: group	2	-1.38736	-4.18547	8.49358e-08	2.57668e-07	TRUE	HGNC:28212	NAA38	84316	DOWN
A0AVT1	UBA6	contrast: whole-tissue_NDC vs synaptosome_NDC # condition_variable: group	31	-1.30728	-4.18535	8.49702e-08	2.57668e-07	TRUE	HGNC:25581	UBA6	55236	DOWN
Q8N3J5	PPM1K	contrast: whole-tissue_NDC vs synaptosome_NDC # condition_variable: group	3	-1.15366	-4.18439	8.52671e-08	2.58448e-07	TRUE	HGNC:25415	PPM1K	152926	DOWN
P38159-2	RBMX	contrast: whole-tissue_NDC vs synaptosome_NDC # condition_variable: group	2	-1.46257	-4.18189	8.60431e-08	2.6068e-07	TRUE	HGNC:9910	RBMX	27316	DOWN	RBMX
Q9NWV8	BABAM1	contrast: whole-tissue_NDC vs synaptosome_NDC # condition_variable: group	2	-1.07867	-4.17927	8.68598e-08	2.63032e-07	TRUE	HGNC:25008	BABAM1	29086	DOWN
Q9UPU5	USP24	contrast: whole-tissue_NDC vs synaptosome_NDC # condition_variable: group	32	-1.06825	-4.17689	8.76122e-08	2.65065e-07	TRUE	HGNC:12623	USP24	23358	DOWN
P55084;P55084-2	HADHB	contrast: whole-tissue_NDC vs synaptosome_NDC # condition_variable: group	33	-0.78961	-4.17263	8.89741e-08	2.68937e-07	TRUE	HGNC:4803	HADHB	3032	DOWN
Q7L0Y3	TRMT10C	contrast: whole-tissue_NDC vs synaptosome_NDC # condition_variable: group	18	-0.537627	-4.1683	9.03815e-08	2.73065e-07	TRUE	HGNC:26022	TRMT10C	54931	DOWN
O00401	WASL	contrast: whole-tissue_NDC vs synaptosome_NDC # condition_variable: group	13	-0.630218	-4.16693	9.08319e-08	2.74299e-07	TRUE	HGNC:12735	WASL	8976	DOWN	WASL
Q9HCN4;Q9HCN4-5	GPN1	contrast: whole-tissue_NDC vs synaptosome_NDC # condition_variable: group	3	-1.10071	-4.16653	9.09641e-08	2.74571e-07	TRUE	HGNC:17030	GPN1	11321	DOWN
Q8IUH5	ZDHHC17	contrast: whole-tissue_NDC vs synaptosome_NDC # condition_variable: group	2	-1.98465	-4.16365	9.192e-08	2.77329e-07	TRUE	HGNC:18412	ZDHHC17	23390	DOWN	ZDHHC17
Q96FZ7	CHMP6	contrast: whole-tissue_NDC vs synaptosome_NDC # condition_variable: group	6	-0.930101	-4.16116	9.2755e-08	2.79719e-07	TRUE	HGNC:25675	CHMP6	79643	DOWN
Q04726;Q04726-2;Q04726-3;Q04726-4;Q04726-5;Q04726-6;Q04726-7	TLE3	contrast: whole-tissue_NDC vs synaptosome_NDC # condition_variable: group	3	-0.971136	-4.15622	9.4431e-08	2.84511e-07	TRUE	HGNC:11839	TLE3	7090	DOWN
Q9UNN5	FAF1	contrast: whole-tissue_NDC vs synaptosome_NDC # condition_variable: group	12	-1.33227	-4.15514	9.4804e-08	2.85503e-07	TRUE	HGNC:3578	FAF1	11124	DOWN
O14682	ENC1	contrast: whole-tissue_NDC vs synaptosome_NDC # condition_variable: group	5	-1.13283	-4.15031	9.64807e-08	2.90419e-07	TRUE	HGNC:3345	ENC1	8507	DOWN
P13807	GYS1	contrast: whole-tissue_NDC vs synaptosome_NDC # condition_variable: group	10	-1.61682	-4.14687	9.76959e-08	2.93806e-07	TRUE	HGNC:4706	GYS1	2997	DOWN
P05060	CHGB	contrast: whole-tissue_NDC vs synaptosome_NDC # condition_variable: group	16	-1.60358	-4.14559	9.81498e-08	2.95036e-07	TRUE	HGNC:1930	CHGB	1114	DOWN
Q9BRR3	PGAP4	contrast: whole-tissue_NDC vs synaptosome_NDC # condition_variable: group	2	-2.10979	-4.14374	9.8814e-08	2.96896e-07	TRUE	HGNC:28180	PGAP4	84302	DOWN
Q16890;Q16890-5	TPD52L1	contrast: whole-tissue_NDC vs synaptosome_NDC # condition_variable: group	6	-1.0224	-4.14214	9.939e-08	2.98489e-07	TRUE	HGNC:12006	TPD52L1	7164	DOWN
Q96BR5	COA7	contrast: whole-tissue_NDC vs synaptosome_NDC # condition_variable: group	4	-1.38653	-4.13835	1.00772e-07	3.025e-07	TRUE	HGNC:25716	COA7	65260	DOWN
P04179	SOD2	contrast: whole-tissue_NDC vs synaptosome_NDC # condition_variable: group	12	-1.79114	-4.13512	1.01964e-07	3.05938e-07	TRUE	HGNC:11180	SOD2	6648	DOWN
H7C3K3;H7C3Q8	ACAP2	contrast: whole-tissue_NDC vs synaptosome_NDC # condition_variable: group	4	-0.81467	-4.13378	1.02462e-07	3.07292e-07	TRUE	HGNC:16469	ACAP2	23527	DOWN
Q8IX04;Q8IX04-6	UEVLD	contrast: whole-tissue_NDC vs synaptosome_NDC # condition_variable: group	5	-0.721309	-4.13138	1.03361e-07	3.09847e-07	TRUE	HGNC:30866	UEVLD	55293	DOWN
Q9UNH6;Q9UNH6-3	SNX7	contrast: whole-tissue_NDC vs synaptosome_NDC # condition_variable: group	8	-1.22082	-4.1265	1.05218e-07	3.15269e-07	TRUE	HGNC:14971	SNX7	51375	DOWN
P40818	USP8	contrast: whole-tissue_NDC vs synaptosome_NDC # condition_variable: group	23	-0.436725	-4.12438	1.06034e-07	3.17568e-07	TRUE	HGNC:12631	USP8	9101	DOWN	USP8
P55058;P55058-2;P55058-3;P55058-4	PLTP	contrast: whole-tissue_NDC vs synaptosome_NDC # condition_variable: group	2	-1.75212	-4.38392	1.07579e-07	3.22047e-07	TRUE	HGNC:9093	PLTP	5360	DOWN
A0A0U1RQI6	CLASP2	contrast: whole-tissue_NDC vs synaptosome_NDC # condition_variable: group	48	-0.695759	-4.12027	1.07636e-07	3.22071e-07	TRUE	HGNC:17078	CLASP2	23122	DOWN	CLASP2
P21281	ATP6V1B2	contrast: whole-tissue_NDC vs synaptosome_NDC # condition_variable: group	39	-0.867015	-4.11546	1.09544e-07	3.2763e-07	TRUE	HGNC:854	ATP6V1B2	526	DOWN	ATP6V1B2
Q6UX04	CWC27	contrast: whole-tissue_NDC vs synaptosome_NDC # condition_variable: group	2	-0.882423	-4.37816	1.09657e-07	3.27819e-07	TRUE	HGNC:10664	CWC27	10283	DOWN
Q96FQ6	S100A16	contrast: whole-tissue_NDC vs synaptosome_NDC # condition_variable: group	6	-0.91984	-4.10701	1.1298e-07	3.37599e-07	TRUE	HGNC:20441	S100A16	140576	DOWN
Q9Y2Q3	GSTK1	contrast: whole-tissue_NDC vs synaptosome_NDC # condition_variable: group	10	-0.676869	-4.10492	1.13847e-07	3.40034e-07	TRUE	HGNC:16906	GSTK1	373156	DOWN
P05165;P05165-2	PCCA	contrast: whole-tissue_NDC vs synaptosome_NDC # condition_variable: group	39	-0.583065	-4.10379	1.14319e-07	3.41287e-07	TRUE	HGNC:8653	PCCA	5095	DOWN
Q9NZ72;Q9NZ72-2	STMN3	contrast: whole-tissue_NDC vs synaptosome_NDC # condition_variable: group	8	-0.631043	-4.10313	1.14595e-07	3.41954e-07	TRUE	HGNC:15926	STMN3	50861	DOWN
P53677	AP3M2	contrast: whole-tissue_NDC vs synaptosome_NDC # condition_variable: group	17	-0.813982	-4.09587	1.17683e-07	3.50531e-07	TRUE	HGNC:570	AP3M2	10947	DOWN	AP3M2
Q9Y4B5	MTCL1	contrast: whole-tissue_NDC vs synaptosome_NDC # condition_variable: group	5	-0.948358	-4.09502	1.18047e-07	3.51455e-07	TRUE	HGNC:29121	MTCL1	23255	DOWN
Q92930	RAB8B	contrast: whole-tissue_NDC vs synaptosome_NDC # condition_variable: group	6	-0.547506	-4.08909	1.20644e-07	3.5886e-07	TRUE	HGNC:30273	RAB8B	51762	DOWN	RAB8B
P42858	HTT	contrast: whole-tissue_NDC vs synaptosome_NDC # condition_variable: group	80	-1.14611	-4.08782	1.21203e-07	3.6036e-07	TRUE	HGNC:4851	HTT	3064	DOWN	HTT
Q92823;Q92823-4	NRCAM	contrast: whole-tissue_NDC vs synaptosome_NDC # condition_variable: group	39	-0.505641	-4.08287	1.23428e-07	3.66808e-07	TRUE	HGNC:7994	NRCAM	4897	DOWN	NRCAM
P46821	MAP1B	contrast: whole-tissue_NDC vs synaptosome_NDC # condition_variable: group	128	-0.693928	-4.08184	1.23892e-07	3.6802e-07	TRUE	HGNC:6836	MAP1B	4131	DOWN	MAP1B
Q96AB3;Q96AB3-2;Q96AB3-3	ISOC2	contrast: whole-tissue_NDC vs synaptosome_NDC # condition_variable: group	5	-1.65989	-4.0779	1.25699e-07	3.73049e-07	TRUE	HGNC:26278	ISOC2	79763	DOWN
P09622	DLD	contrast: whole-tissue_NDC vs synaptosome_NDC # condition_variable: group	21	-0.791454	-4.07419	1.27425e-07	3.77828e-07	TRUE	HGNC:2898	DLD	1738	DOWN
Q15785	TOMM34	contrast: whole-tissue_NDC vs synaptosome_NDC # condition_variable: group	12	-0.831735	-4.06876	1.29992e-07	3.8509e-07	TRUE	HGNC:15746	TOMM34	10953	DOWN
[truncated: 3,818 more rows]

## Sheet: Fig.5A "Lost" proteins
gene_symbols_or_id	protein_id	gene_symbols_or_id	20240910_froig_NBB-Psy-syn_DIA_S04_S1-A4_1_3116	20240910_froig_NBB-Psy-syn_DIA_S08_S1-A8_1_3120	20240910_froig_NBB-Psy-syn_DIA_S16_S1-B4_1_3140	20240910_froig_NBB-Psy-syn_DIA_S20_S1-B8_1_3144	20240910_froig_NBB-Psy-syn_DIA_S26_S1-C2_1_3126	20240910_froig_NBB-Psy-syn_DIA_S36_S1-C12_1_3136	20240910_froig_NBB-Psy-syn_DIA_S40_S1-D4_1_3104	20240910_froig_NBB-Psy-syn_DIA_S48_S1-D12_1_3112	20240910_froig_NBB-Psy-syn_DIA_S03_S1-A3_1_3115	20240910_froig_NBB-Psy-syn_DIA_S07_S1-A7_1_3119	20240910_froig_NBB-Psy-syn_DIA_S15_S1-B3_1_3139	20240910_froig_NBB-Psy-syn_DIA_S19_S1-B7_1_3143	20240910_froig_NBB-Psy-syn_DIA_S25_S1-C1_1_3125	20240910_froig_NBB-Psy-syn_DIA_S35_S1-C11_1_3135	20240910_froig_NBB-Psy-syn_DIA_S39_S1-D3_1_3103	20240910_froig_NBB-Psy-syn_DIA_S47_S1-D11_1_3111		ONLY found LYS	ONLY found SYN	SynGO v1.3	# confident peptides found in SYN	# confident peptides found in LYS
ALK	Q9UM73	ALK	9.62604	9.83092	9.72945	9.48188	9.55198	9.14298	10.1015	9.22612										0	1	ALK	2	0			# Proteins	SynGO proteins	Non-SynGO proteins
CDK5R1	Q15078	CDK5R1	9.08328	9.31767	9.21034	9.05604	9.36723	9.69198	8.96426	8.86774										0	1	CDK5R1	2	0		Quantifiable # proteins	5816	1390	4426		6628	1417
GPC6	Q9Y625	GPC6	10.9368	10.8014	11.095	10.7185	10.3909	11.036	10.9275	10.721										0	1	GPC6	2	0		Not quantifiable	1060	60			6064	1423		23.4664
SHISA6	Q6ZSJ9;Q6ZSJ9-2;Q6ZSJ9-3	SHISA6	10.0775	10.0562	10.2159	9.81885	10.3635	10.0359	9.56549	9.69104										0	1	SHISA6	2	0		Due to Synaptsomes missing	812	27	785
ZDHHC2	Q9UIJ5	ZDHHC2	9.66529	9.00419	9.37996	9.3619	10.0054	9.11658	9.22477	8.83139										0	1	ZDHHC2	2	0		Due to Lysate missing	248	33	215
ZDHHC8	Q9ULC8;Q9ULC8-2;Q9ULC8-3	ZDHHC8	10.4628	9.85741	9.77335	10.4766	10.5169	10.8997	10.0727	9.78094										0	1	ZDHHC8	2	0				1450
AMOTL2	Q9Y2J4;Q9Y2J4-2;Q9Y2J4-3;Q9Y2J4-4	AMOTL2	7.18511	8.47803	7.4407	7.78366	8.28297	8.1664	7.82409	7.72104										0	1		2	0
ANKRD52	Q8NB46	ANKRD52	10.3474	9.84109	9.43038	9.87694	10.0374	10.0909	9.84203	10.1337										0	1		2	0		Due to Synaptsomes missing	12.2511	1.90543	% from total
AP4E1	Q9UPM8	AP4E1	8.93003	8.43654	9.21886	8.95197	9.23793	9.18305	9.3317	9.21008										0	1		2	0		Due to Lysate missing	4.08971	2.31904	% from total
AP4M1	O00189	AP4M1	9.4852	9.73241	9.22777	9.46341	9.98621	9.50602	9.5244	9.40999										0	1		2	0
AXL	P30530;P30530-2	AXL	9.0892	8.83909	9.77027	8.89858	9.26716	9.39147	9.01464	9.0843										0	1		2	0				339	synGO not detected
CCKBR	P32239-2	CCKBR	10.3986	10.1259	9.91417	10.2132	10.0824	10.2801	10.0391	10.319										0	1		2	0
CHIC1	Q5VXU3;Q5VXU3-2	CHIC1	11.5847	11.3196	11.3605	11.3523	11.5865	11.2524	11.2887	11.001										0	1		2	0
CORT	O00230	CORT	9.75729	8.61883	8.58989	9.0886	8.97973	9.30219	8.98588	9.5231										0	1		2	0
DCHS1	Q96JQ0	DCHS1	9.20928	8.92595	8.94589	9.37449	9.36768	9.4284	8.78777	9.46876										0	1		2	0
DLC1	Q96QB1;Q96QB1-1;Q96QB1-4;Q96QB1-6	DLC1	11.1908	10.1611	10.8805	10.7981	10.7241	11.2187	10.8122	10.9149										0	1		2	0
DSC3	Q14574	DSC3	8.70373	10.4856	8.68094	10.617		9.23839	10.5142	10.178										0	1		2	0
EMB	Q6PCB8;Q6PCB8-2	EMB	10.353	9.96457	10.6029	9.92041	10.4573	9.49997	10.5577	10.3386										0	1		2	0
FADS3	Q9Y5Q0	FADS3	9.96295	9.84245	8.79974	10.1738	9.85013	9.67005	9.21072	9.74454										0	1		2	0
GFOD2	Q3B7J2;Q3B7J2-3	GFOD2	10.2934	10.2689	10.6524	9.6484	10.8455	10.3035	10.3852	10.2296										0	1		2	0
GMIP	Q9P107;Q9P107-2	GMIP	9.60311	9.96509	10.2392	9.57257	9.99893	9.71154	9.85894	9.17037										0	1		2	0
HCN4	Q9Y3Q4	HCN4	9.75579	9.39013	9.24003	9.51276	9.00211	9.69454	9.7064	9.35757										0	1		2	0
ITGA9	Q13797	ITGA9	9.62199	10.1168	10.7916	10.392	10.3878	10.3552	10.0389	10.239										0	1		2	0
LETM2	Q2VYF4;Q2VYF4-2;Q2VYF4-3;Q2VYF4-4	LETM2	7.80478	8.68156	9.101	8.66647	8.93372	9.27455	8.75671	8.87956										0	1		2	0
MFHAS1	Q9Y4C4	MFHAS1	9.61218	9.48455	9.84812	9.41019	9.76118	9.60756	9.6047	9.46283										0	1		2	0
MTERF3	Q96E29;Q96E29-2;Q96E29-3	MTERF3	10.0234	9.45899	9.01304	9.52626	9.57487	9.80221	9.49388	9.54345										0	1		2	0
MTG1	Q9BT17	MTG1	10.8289	10.5929	10.7384	10.7994	10.5611	10.4454	10.3504	10.2363										0	1		2	0
MTMR3	Q13615;Q13615-2;Q13615-3	MTMR3	9.50989	9.71771	10.0479	9.54235	9.39072	9.26613	9.2096	9.36786										0	1		2	0
MTRR	Q9UBK8;Q9UBK8-1	MTRR	9.04838	9.03526	8.93471	9.39727	9.57775	9.94473	9.14418	9.01774										0	1		2	0
NICN1	Q9BSH3;Q9BSH3-2	NICN1	10.7427	10.6146	10.1161	10.515	10.611	10.8049	10.2929	10.5216										0	1		2	0
NXPH3	O95157	NXPH3	9.71809	10.1214	9.50377	9.60608	9.66134	9.89399	8.96768	9.26402										0	1		2	0
PAN2	Q504Q3;Q504Q3-2;Q504Q3-3	PAN2	9.25107	9.38258	9.57612	8.91166	8.8635	9.53381	9.00304	8.52481										0	1		2	0
PCK1	P35558	PCK1	9.68985	9.51873	9.65832	9.55946	9.58238	9.54832	9.82832	9.35882										0	1		2	0
PLPPR3	Q6T4P5;Q6T4P5-2;Q6T4P5-3	PLPPR3	10.0311	10.1224	9.9787	10.0387	10.2452	9.8017	9.79573	9.42592										0	1		2	0
PYCR1	P32322;P32322-3	PYCR1	9.96052	9.64121	8.80218	10.1383	9.88457	10.2708	9.39847	9.89795										0	1		2	0
RASGEF1A	Q8N9B8;Q8N9B8-2	RASGEF1A	9.66256	9.22579	8.80969	8.53029	9.33827	9.11711	9.65729	9.04126										0	1		2	0
RNASEL	Q05823	RNASEL	10.1756	9.44649	9.54568	10.0519	9.2224	10.4793	9.38326	10.2069										0	1		2	0
RNF130	Q86XS8;Q86XS8-2	RNF130	9.66992	9.33787	9.21778	9.09936	9.26082	9.62476	9.87335	8.94759										0	1		2	0
SEC14L1	Q92503;Q92503-2;Q92503-3	SEC14L1	10.3305	9.96403	10.3323	9.99193	10.2791	10.3632	10.1954	10.0405										0	1		2	0
SLC2A12	Q8TD20	SLC2A12	9.84882	9.26127	9.6919	9.76102	9.5207	9.589	9.23361	9.08563										0	1		2	0
SLC35B1	P78383;P78383-2	SLC35B1	9.6275	9.82523	9.23342	9.04333		9.43762	9.46981	9.30382										0	1		2	0
SMPDL3B	Q92485	SMPDL3B	9.65398	9.36757	8.97345	9.46033	8.56181	9.55596	9.83506	9.45194										0	1		2	0
ST18	O60284	ST18	10.2254	10.7276	11.0993	10.6119	10.8676	10.5737	10.975	10.4709										0	1		2	0
TESK1	Q15569	TESK1	10.776	10.292	10.5575	10.3766	10.8125	10.373	9.95228	10.7796										0	1		2	0
TPBGL	P0DKB5	TPBGL	9.92408	9.67874	9.907	10.0264	9.31593	10.0995	8.69945	9.06977										0	1		2	0
TPH2	Q8IWU9;Q8IWU9-2	TPH2	9.27731	9.86742	10.1931	9.10343	8.99973	9.42759		8.7961										0	1		2	0
TRIM37	O94972;O94972-3	TRIM37	9.32625	9.33957	8.74415	9.17157	9.32664	9.44966	9.12473	9.6612										0	1		2	0
TRPM2	O94759	TRPM2	9.35465	9.69615	9.11683	9.69075	9.58919	10.046	9.43764	9.33862										0	1		2	0
TULP4	Q9NRJ4	TULP4	9.20464	8.92247	8.57207	9.05503	8.75627	9.35325	8.51518	8.78878										0	1		2	0
UNC93B1	Q9H1C4	UNC93B1	9.17759	8.94538	9.23795	9.08703	9.01239	9.24902	8.67941	9.25661										0	1		2	0
CD274	Q9NZQ7;Q9NZQ7-4	CD274	8.37506	8.27346	9.95417	9.52304	9.55029	9.23204	9.13243	8.93569										0	1		3	0		10
EML5	Q05BV3;Q05BV3-5	EML5	8.92905	9.4141	9.16058	9.56018	9.55799	9.57002	8.44432	9.04462										0	1		3	0
KCND1	Q9NSA2	KCND1	9.4898	9.69469	9.71902	9.49505	9.58248	9.30662	9.94773	9.6266										0	1		3	0
LENG9	Q96B70	LENG9	10.3739	10.2223	10.0444	10.4797	10.0799	9.90586	9.89396	9.09594										0	1		3	0
MID2	Q9UJV3;Q9UJV3-2	MID2	9.61503	9.59257	9.26067	9.47418	9.43761	9.42795	9.38532	9.02872										0	1		3	0
MYO10	Q9HD67;Q9HD67-3	MYO10	10.3139	9.94221	10.0769	10.0293	10.0538	10.0685	9.90042	9.90318										0	1		3	0
PEX13	Q92968	PEX13	9.08677	8.98062	8.79102	9.91885	9.67878	9.43657	9.39364	9.70405										0	1		3	0
SAMD10	Q9BYL1	SAMD10	10.4813	10.4095	10.2142	10.9288	10.6111	10.7337	10.4033	10.7563										0	1		3	0
SLC19A1	P41440	SLC19A1	10.3636	10.0188	9.50691	10.5499	9.7138	10.3039	10.6232	10.2742										0	1		3	0
SNX33	Q8WV41	SNX33	10.4227	10.3368	10.1509	9.84553	10.3423	10.3629	10.328	9.98831										0	1		3	0
GABRG3	Q99928	GABRG3	9.75508	9.17274	8.97249	9.13436	8.97719	9.5277	9.00024	9.38112										0	1	GABRG3	4	0
SLC17A8	Q8NDX2	SLC17A8	10.1339	9.68934	9.71491	9.56159	9.82083	9.92781	9.88886	9.52789										0	1	SLC17A8	5	0
FAM184A	Q8NB25;Q8NB25-3	FAM184A	9.14766	8.90993	8.86832	8.98793	9.0731	8.9718	8.95242	9.10594										0	1		5	0
PDZRN3	Q9UPQ7	PDZRN3	9.68129	9.40117	9.25368	9.53292	10.019	9.7797	9.36166	9.3649										0	1		5	0
PTPN13	Q12923;Q12923-3;Q12923-4	PTPN13	9.88421	9.56555	9.35092	9.37462	9.95648	9.44903	9.50945	9.47366										0	1		5	0
N4BP3	O15049	N4BP3	9.44585	9.11931	8.73952	9.58498	8.78445	9.40802	8.89789	9.32474										0	1		6	0
XPR1	Q9UBH6;Q9UBH6-2	XPR1	10.7819	10.3639	10.2232	10.6509	10.3888	10.5823	10.5284	10.6863										0	1		7	0
TYK2	P29597	TYK2	10.784	10.5056	10.9234	10.4216	10.6385	10.2991	10.2594	10.7009										0	1		8	0
ADORA1	P30542	ADORA1	11.6471	11.5796	11.1741	11.6414	10.6989	11.2593	11.9351	11.4329										0	1	ADORA1	2	1		118
C1QA	P02745	C1QA	10.9118	12.1254	11.4025	10.8289	10.9213	11.8701	11.9778	11.7984										0	1	C1QA	2	1
EPHA7	Q15375;Q15375-2;Q15375-4	EPHA7	9.62683	10.0071	9.37076	9.95485	10.0756	9.39185	9.69858	10.1209										0	1	EPHA7	2	1
GRIN3A	Q8TCU5	GRIN3A	12.4974	11.586	11.0582	11.9381	12.2016	11.453	11.8378	12.0259										0	1	GRIN3A	2	1
ITPR3	Q14573	ITPR3	14.0325	14.0582	14.2686	14.446	14.2059	14.3937	13.6022	13.7847										0	1	ITPR3	2	1
KCNK1	O00180	KCNK1	8.81672	8.49573	8.5301	8.26902	8.50743	8.56894	9.07306	8.78922										0	1	KCNK1	2	1
LRP8	Q14114;Q14114-3	LRP8	9.84048	9.361	8.56591	8.9843	9.1754	9.58292	9.65766	9.29503										0	1	LRP8	2	1
NOS1AP	O75052;O75052-3	NOS1AP	10.2419	10.4557	10.1713	10.3985	10.3938	10.6577	10.1328	10.0149										0	1	NOS1AP	2	1
NOTCH1	P46531	NOTCH1	10.1859	9.96542	10.417	10.5842	10.7415	10.2223	10.6116	10.2305										0	1	NOTCH1	2	1
NPY	P01303	NPY	12.1282	12.4449	11.536	11.6733	12.088	12.1978	11.764	12.3892										0	1	NPY	2	1
SYT9	Q86SS6	SYT9	9.83141	10.4026	10.0224	9.90545	10.1084	9.72024	10.1983	10.3332										0	1	SYT9	2	1
TMEM230	Q96A57;Q96A57-2	TMEM230	11.8273	11.1779	11.1204	11.6992	12.278	11.7418	11.9564	11.3774										0	1	TMEM230	2	1
TUBB2B	Q9BVA1	TUBB2B	13.837	13.8007	14.5642	13.7999	13.8197	13.1792	13.6761	14.0636										0	1	TUBB2B	2	1
ALG12	Q9BV10	ALG12	11.0214	10.8336	10.9751	11.2227	10.9155	10.7878	10.7209	10.5504										0	1		2	1
ANAPC10	Q9UM13	ANAPC10	10.2377	10.4564	10.5355	10.4664	10.4099	10.3056	10.5852	10.2442										0	1	ANAPC10	2	1
ANAPC16	Q96DE5	ANAPC16	9.57222	10.0259	9.93197	9.30722	9.72818	9.79627	9.71671	10.1296										0	1	ANAPC16	2	1
AP5M1	Q9H0R1;Q9H0R1-2	AP5M1	9.33623	10.0392	9.58082	9.83819	9.49656	9.66433	9.58283	9.71989										0	1		2	1
ARHGAP20	Q9P2F6;Q9P2F6-2;Q9P2F6-3;Q9P2F6-4	ARHGAP20	9.36958	9.13977	8.42396	8.98385	8.98473	9.08744	9.44803	9.19359										0	1		2	1
ATG4D	Q86TL0	ATG4D	9.41456	9.66615	9.95294	9.58234	9.7789	9.41066	9.21234	9.23191										0	1		2	1
BET1	O15155	BET1	10.6908	10.858	10.7911	10.7761	10.7211	10.6357	10.8113	10.7311										0	1		2	1
BTBD10	Q9BSF8;Q9BSF8-2	BTBD10	10.8928	10.7514	11.2299	10.972	10.9095	10.7629	10.6203	10.9826										0	1		2	1
C17ORF100	A8MU93	C17ORF100	11.1224	10.7653	11.1115	11.1294	11.4115	11.4166	10.9894	11.1751										0	1		2	1
C3ORF80	F5H4A9	C3ORF80	9.75142	9.45481	8.79483	8.54145	9.21087	9.07838	9.52329	9.03751										0	1		2	1
CASP14	P31944	CASP14	9.47916	10.7703	9.28318	11.3079	9.58571	9.81503	12.5416	11.1692										0	1		2	1
CCDC115	Q96NT0	CCDC115	10.6755	9.96735	9.90013	10.2096	10.4981	10.5908	10.348	10.0061										0	1		2	1
CCDC92B	A0A8I5KY20	CCDC92B	11.095	10.4831	11.4293	10.6352	10.9734	11.0619	10.5082	10.6902										0	1		2	1
CD74	P04233;P04233-2;P04233-4;P04233-5	CD74	11.2156	11.0633	10.7229	10.3885	10.7073	10.8253	10.6271	9.78597										0	1		2	1
CEP89	Q96ST8	CEP89	9.81331	10.6987	9.82529	10.11		10.5488	10.7931	10.5394										0	1		2	1
CHRD	Q9H2X0;Q9H2X0-5	CHRD	9.0257	9.24162	8.86431	9.02923	9.26627	8.91007	9.34522	9.47868										0	1		2	1
CNOT6L	Q96LI5	CNOT6L	9.55714	9.40627	9.75149	9.08418	9.62485	9.27984	9.05536	8.52903										0	1		2	1
COX6A1	P12074	COX6A1	11.4831	10.6919	11.157	11.3905	10.2086	11.6693	10.3224	11.4561										0	1		2	1
COX7B	P24311	COX7B	12.0275	11.59	11.3148	11.8782	11.9222	12.3957	12.0875	12.3398										0	1		2	1
CRHR1	P34998;P34998-2;P34998-3;P34998-4;P34998-5;Q13324;Q13324-2;Q13324-3;Q13324-7	CRHR1	10.5724	10.2571	10.5228	10.6673	10.6024	10.3143	10.2758	10.4708										0	1	CRHR1	2	1
CSTPP1	Q9H6J7	CSTPP1	10.0682	10.0382	9.73455	10.2245	10.1867	10.1605	9.56104	10.1523										0	1		2	1
DESI1	Q6ICB0	DESI1	12.1096	11.9842	11.8308	11.8868	12.5728	12.3486	11.5901	11.7936										0	1		2	1
DNAH1	Q9P2D7;Q9P2D7-8	DNAH1	11.962	12.0686	11.1571	12.0107	11.981	11.7178	11.7591	11.5575										0	1		2	1
DNAJC27	Q9NZQ0	DNAJC27	9.21108	9.08069	8.96374	9.20732	8.97613	9.38184	9.61879	9.07341										0	1		2	1
DPY30	Q9C005	DPY30	10.2825	10.2723	10.4025	9.85405	10.942	9.95774	9.95494	10.2441										0	1		2	1
DYNC2LI1	Q8TCX1;Q8TCX1-3	DYNC2LI1	9.98862	10.0396	9.55219	10.2025	10.2263	10.1559	9.48346	10.5798										0	1		2	1
ENTPD6	O75354;O75354-2;O75354-3	ENTPD6	10.9507	10.8032	11.0521	10.9241	11.3148	11.3982	10.5786	11.1311										0	1		2	1
FAM124A	Q86V42;Q86V42-2	FAM124A	9.67563	10.2043	9.99785	9.84804	9.76689	9.63036	9.82152	10.1324										0	1		2	1
FCGR1A	P12314	FCGR1A	10.1202	10.5751	10.9982	10.085	9.57149	10.8695	10.9961	10.4906										0	1		2	1
FCGR1BP	Q92637-2	FCGR1BP	11.2383	11.9076	12.3746	11.4428	11.4736	11.9871	11.8835	11.5113										0	1		2	1
FRMPD1	Q5SYB0	FRMPD1	11.8163	10.8454	11.8967	11.2853	11.8708	11.5594	10.7825	11.1503										0	1		2	1
FRMPD3	Q5JV73	FRMPD3	9.41033	9.31479	8.71116	9.27156	9.25528	9.15494	9.14627	9.19701										0	1		2	1
FUNDC1	Q8IVP5	FUNDC1	10.6021	10.1942	10.6244	11.2971	11.3156	11.1493	11.4656	10.3145										0	1		2	1
FYCO1	Q9BQS8;Q9BQS8-4	FYCO1	9.20521	9.14707	8.31295	8.93391	8.54225	8.61261	9.12366	8.66144										0	1		2	1
GOLT1B	Q9Y3E0	GOLT1B	9.70534	9.89343	9.36253	10.1314	7.46433	10.5918	9.42256	10.3325										0	1		2	1
GRIK1	P39086;P39086-2;Q13002;Q13002-4	GRIK1	10.5374	10.6194	10.0113	10.3826	10.9025	10.7866	10.4405	10.1895										0	1	GRIK1	2	1
IQCB1	Q15051;Q15051-3	IQCB1	9.01817	8.30849	8.97979	9.3205	8.86617	9.42179	9.22837	8.94302										0	1		2	1
KCNIP1	Q9NZI2;Q9NZI2-2;Q9NZI2-3;Q9NZI2-4;Q9NZI2-5	KCNIP1	10.3501	9.92739	9.78363	10.05	10.0136	10.2514	10.0609	9.70963										0	1	KCNIP1	2	1
KCNJ18	B7U540	KCNJ18	11.2615	11.3036	10.9852	11.3063	11.1558	11.5133	11.2435	11.0095										0	1		2	1
LHFPL2	Q6ZUX7	LHFPL2	10.7777	10.4578	10.6923	10.499	10.2089	10.7262	10.1978	10.2224										0	1		2	1
LPCAT3	Q6P1A2;Q6P1A2-2	LPCAT3	10.3934	10.3325	10.4715	10.6952	10.5277	10.3557	10.1306	10.0808										0	1		2	1
MAGEE1	Q9HCI5	MAGEE1	9.8378	10.1089	10.0122	9.7909	10.4369	10.0309	9.09846	9.49368										0	1		2	1
MCOLN1	Q9GZU1	MCOLN1	11.5607	11.6498	11.2132	11.5263	11.3743	11.5853	11.034	10.5819										0	1		2	1
METTL15	A6NJ78	METTL15	9.48948	9.99986	9.89053	10.4132	10.085	9.96554	9.40779	9.16605										0	1		2	1
MMGT1	Q8N4V1;Q8N4V1-2	MMGT1	10.1819	10.0802	9.9048	10.2128	10.3513	10.2344	9.50518	9.89051										0	1		2	1
MRPS14	O60783	MRPS14	11.4961	11.4427	10.7569	11.4569	11.629	11.4236	11.5108	11.4603										0	1		2	1
MTERF4	Q7Z6M4	MTERF4	8.93173	9.64458	9.2481	9.73471	10.2641		9.90358	9.73342										0	1		2	1
MYO15A	Q9UKN7	MYO15A	13.9201	13.538	14.1232	14.051	14.1202	13.9915	13.7753	14.0533										0	1		2	1
MYO1F	O00160;Q12965	MYO1F	10.7524	10.5713	11.314	10.5026	10.9525	10.8957	10.7162	10.8022										0	1		2	1
NALCN	Q8IZF0	NALCN	10.4993	10.4803	9.98607	10.8762	10.7239	10.8073	9.65619	10.0158										0	1		2	1
NLK	Q9UBE8	NLK	9.88834	10.0264	9.55415	10.0788	9.78678	9.99765	9.02835	10.1768										0	1		2	1
NME4	O00746	NME4	10.678	10.6884	9.76647	9.49352	10.6549	10.5159	10.439	10.8092										0	1		2	1
NMNAT2	Q9BZQ4	NMNAT2	10.5153	10.916	10.1568	10.815	10.7256	10.454	10.7477	10.58										0	1		2	1
NOA1	Q8NC60	NOA1	10.4712	10.2543	10.4714	10.6142	10.5093	10.9476	9.45425	10.3585										0	1		2	1
NRSN2	Q9GZP1	NRSN2	10.7734	10.7125	10.6616	10.3074	10.8517	10.7487	10.8407	10.8143										0	1		2	1
OBSL1	O75147;O75147-4	OBSL1	8.71008	8.84153	8.33166	8.59732	8.60626	8.19257		8.82298										0	1		2	1
PARP10	Q53GL7	PARP10	9.38518	9.12991	9.14954	8.97078	9.06234	9.3504	8.83012	8.58767										0	1		2	1
PASK	Q96RG2;Q96RG2-2;Q96RG2-4	PASK	10.4823	10.3323	10.6309	10.2759	10.3441	10.0671	10.5421	10.2127										0	1		2	1
PIGQ	Q9BRB3-2	PIGQ	8.89161	7.80782	6.60327	8.75861	9.10831	8.83336	8.36245	8.26336										0	1		2	1
PLEKHH3	Q7Z736;Q7Z736-2;Q7Z736-3;Q7Z736-4	PLEKHH3	10.5385	10.0118	9.95451	10.3615	10.3811	10.4429	10.2956	10.4252										0	1		2	1
PLSCR1	O15162;O15162-2	PLSCR1	10.3551	10.8503	11.0683		10.7569	10.0552	10.716	10.5389										0	1		2	1
PNOC	Q13519;Q13519-2	PNOC	11.4703	11.5268	11.2203	11.0641	11.6797	11.5495	10.9993	11.3984										0	1		2	1
POLR1D	P0DPB6	POLR1D	11.5952	11.53	11.6589	11.57	11.8536	11.6094	11.2896	11.2313										0	1		2	1
PROKR2	Q8NFJ6;Q8TCW9	PROKR2	10.2925	10.8678	10.2055	10.7106	10.9838	10.6261	10.5412	9.99778										0	1		2	1
PSRC1	Q6PGN9;Q6PGN9-2	PSRC1	9.65529	9.20947	9.18917	10.3733	10.0754	10.0207	10.1148	9.65168										0	1		2	1
RAB32	Q13637	RAB32	9.75211	9.55819	9.56202	9.46464	9.41917	9.21713	9.09624	9.0092										0	1		2	1
RALGAPA2	Q2PPJ7;Q2PPJ7-2;Q2PPJ7-3	RALGAPA2	11.2385	11.1331	11.1311	10.9738	11.3673	10.8591	10.981	11.1911										0	1		2	1
REM2	Q8IYK8	REM2	10.6849	10.3076	10.6353	10.9451	11.5001	10.6145	10.607	10.6022										0	1		2	1
RFT1	Q96AA3	RFT1	9.70129	10.0175	10.3595	10.4464	10.8679	10.2943	9.54867	9.79335										0	1		2	1
RGL1	Q9NZL6;Q9NZL6-2	RGL1	9.8876	9.61521	9.44756	9.42284	9.30994	9.86415	9.85593	9.54657										0	1		2	1
RGMB	Q6NW40	RGMB	10.296	10.7172	10.4592	10.4732	10.5845	10.2741	10.1118	9.96248										0	1		2	1
RHBDL1	O75783;O75783-2	RHBDL1	9.61926	10.0288	9.57533	10.1709	9.75338	10.3095	9.25562	10.3538										0	1		2	1
RND1	Q92730	RND1	9.48546	9.46631	9.05045	8.97436	9.04872	9.4547	8.88581	9.29523										0	1		2	1
RTN2	O75298-2	RTN2	10.4521	10.653	10.7369	10.0089	10.0853	9.92393	10.3794	10.7742										0	1		2	1
RWDD2A	Q9UIY3	RWDD2A	10.4244	10.4164	10.3868	10.1308	10.3829	10.7355	10.3219	10.4097										0	1		2	1
SCARB1	Q8WTV0;Q8WTV0-2;Q8WTV0-3;Q8WTV0-4;Q8WTV0-5	SCARB1	10.5312	10.2577	10.2113	10.4269	10.1191	9.82623	10.1715	9.76003										0	1		2	1
SEPSECS	Q9HD40;Q9HD40-3	SEPSECS	9.45339	9.3557	10.2544	9.58429	8.84545	9.72303	9.37871	9.34422										0	1		2	1
SERPINB3	P29508	SERPINB3	9.70026	10.9974	10.099	13.8033		9.32388	9.98973	11.5726										0	1		2	1
SESN2	P58004	SESN2	10.2646	10.1888	10.4182	10.4735	10.3879	10.4803	10.3656	10.286										0	1		2	1
SFT2D2	O95562	SFT2D2	10.842	10.4767	10.5013	11.1006	10.9479	10.9572	11.1126	10.7783										0	1		2	1
SHROOM3	Q8TF72	SHROOM3	12.5425	12.138	12.4525	12.8588	12.1574	12.7661	12.3091	12.5493										0	1		2	1
SLC16A14	Q7RTX9;Q7RTX9-2	SLC16A14	10.7594	9.96531	10.4289	10.4305	10.3101	10.5588	10.1978	10.5886										0	1		2	1
SLC16A2	P36021	SLC16A2	12.126	11.9558	12.1164	12.6053	12.0621	12.3872	12.2779	12.032										0	1		2	1
SLC20A1	Q8WUM9	SLC20A1	10.878	10.6158	10.1626	11.1452	10.8643	11.0281	10.7706	10.7029										0	1		2	1
SLC22A5	O76082;O76082-2;O76082-3	SLC22A5	10.5501	10.3235	10.2352	10.8839	10.2044	10.6922	10.7481	10.4523										0	1		2	1
SLC25A21	Q9BQT8;Q9BQT8-2	SLC25A21	10.1562	9.96049	10.0143	9.53164	10.4469	10.217	9.55093	9.59741										0	1		2	1
SLC66A2	Q8N2U9	SLC66A2	10.4774	10.7672	10.3892	10.2132	10.0186	10.362	10.0299	10.5257										0	1		2	1
SLCO1C1	Q9NYB5;Q9NYB5-2;Q9NYB5-3;Q9NYB5-4	SLCO1C1	9.26479	9.05247	8.28077	9.05669	9.30121	8.91641	9.024	9.11566										0	1		2	1
SMIM43	Q4W5P6	SMIM43	11.3516	11.2387	10.7298	11.3503	11.6338	11.4276	11.0436	11.2041										0	1		2	1
SMIM8	Q96KF7	SMIM8	10.9105	11.4343	10.2267	10.5972	11.1499	11.1859	10.5327	10.2866										0	1		2	1
SPNS1	Q9H2V7;Q9H2V7-2;Q9H2V7-3	SPNS1	11.1136	10.4581	11.0021	10.9658	10.5782	10.8583	10.3886	10.5804										0	1		2	1
SSPN	Q14714	SSPN	10.2907	9.79213	10.8771	10.4953	10.8798	10.2231	10.3294	10.0234										0	1		2	1
STX10	O60499	STX10	9.5757	9.85018	9.49343	9.37245	9.53734	9.63314	9.53508	9.50081										0	1		2	1
SYTL5	Q8TDW5-2	SYTL5	10.5815	10.3727	10.2843	10.4303	10.2474	10.483	10.1001	10.2487										0	1		2	1
TBKBP1	A7MCY6	TBKBP1	9.34606	9.62776	8.98199	9.79892	9.41688	9.77138	9.5456	8.70909										0	1		2	1
TFB2M	Q9H5Q4	TFB2M	9.5094	10.0649	9.77265	9.63226	9.43345	9.38549	8.91366	9.53249										0	1		2	1
TMF1	P82094;P82094-2	TMF1	9.71309	9.75481	8.73171	9.4486	9.20764	9.35359	9.02705	9.04956										0	1		2	1
TMUB2	Q71RG4;Q71RG4-2;Q71RG4-3	TMUB2	9.33407	9.06115	9.45683	9.29524	8.99694	9.58043	9.30179	9.52714										0	1		2	1
TOR1B	O14657	TOR1B	9.98321	10.3065	9.71523	10.1599	10.3795	9.96714	9.68205	9.3622										0	1		2	1
TRIOBP	Q9H2D6;Q9H2D6-2	TRIOBP	9.66616	10.7031	10.49	10.7347	10.5825	10.1061	10.5478	10.3624										0	1	TRIOBP	2	1
TUT7	Q5VYS8;Q5VYS8-6	TUT7	8.85957	9.39496	8.92683	9.39013	9.1576	9.91456	8.91099	8.87251										0	1		2	1
UMAD1	C9J7I0	UMAD1	8.55095	9.3611		8.80978	8.91234	8.93834	8.47733	8.61697										0	1		2	1
UQCC6	Q69YU5	UQCC6	13.2841	13.3252	13.3164	13.5837	14.0336	13.5183	12.9855	13.1807										0	1		2	1
USP22	Q9UPT9;Q9UPT9-2	USP22	8.82089	9.39348	8.89682	9.0664	9.07687	9.16581	8.76644	8.33495										0	1		2	1
ZNF704	Q6ZNC4	ZNF704	11.192	11.4317	11.0921	11.2575	11.2077	10.7856	10.9892	10.5963										0	1		2	1
CACNG4	Q9UBN1	CACNG4	10.3327	10.2569	9.72884	10.1842	10.508	10.5256	9.87258	10.1374										0	1	CACNG4	3	1		32
KCNN2	Q9H2S1-2	KCNN2	10.112	10.0058	9.89293	9.81252	9.7573	10.0711	9.50998	9.61989										0	1	KCNN2	3	1
PSEN1	P49768;P49768-2	PSEN1	10.516	10.1155	10.4379	9.94295	9.98764	10.1562	10.5832	10.2114										0	1	PSEN1	3	1
SEMA4F	O95754	SEMA4F	10.9617	10.8962	10.756	10.7313	10.8241	10.7755	11.1762	10.9156										0	1	SEMA4F	3	1
ABHD5	Q8WTS1	ABHD5	9.02853	10.1399	10.0748	9.49304	9.52745	9.29591	9.14469	9.51497										0	1		3	1
AMOTL1	Q8IY63;Q8IY63-2	AMOTL1	8.92098	8.19257	8.49269	8.54924	8.75575	8.34354	8.97254	8.44915										0	1		3	1
AP4B1	Q9Y6B7	AP4B1	8.82296	9.31185	8.98951	9.48317	9.22479	8.9292	7.99442	8.94529										0	1		3	1
CCDC149	Q6ZUS6;Q6ZUS6-4;Q6ZUS6-5;Q6ZUS6-6	CCDC149	8.76899	8.97646	8.63046	9.27128	9.1222	9.10542	8.21358	9.06448										0	1		3	1
CCDC85C	A6NKD9	CCDC85C	8.95077	9.01234	8.27623	8.79007	8.6506	8.66312	9.22929	8.57817										0	1		3	1
CCP110	O43303	CCP110	10.6794	10.5143	10.5727	10.8946	10.5038	10.5707	10.7814	10.9522										0	1		3	1
EPHA6	Q9UF33	EPHA6	9.59876	9.78651	9.37057	9.4431	9.6847	9.84437	10.2758	9.78698										0	1		3	1
HCN3	Q9P1Z3	HCN3	10.9094	10.5929	10.3474	10.7212	10.6304	11.0631	10.7537	10.7944										0	1		3	1
HIGD1A	Q9Y241	HIGD1A	10.006	9.67293	10.1974	9.84805	10.8766	10.9439	9.3417	9.83128										0	1		3	1
HK2	P52789	HK2	10.5119	10.9298	10.2169	10.5064	10.8292	11.2235	10.7963	10.756										0	1		3	1
HYCC1	Q9BYI3	HYCC1	10.1588	10.2796	10.2969	9.83524	9.40771	10.1892	10.073	10.1837										0	1		3	1
IFFO1	Q0D2I5;Q0D2I5-4;Q0D2I5-5;Q0D2I5-7	IFFO1	9.93386	9.80761	9.61632	9.62743	9.7153	10.0583	9.92293	10.064										0	1		3	1
ITGB1BP1	O14713	ITGB1BP1	11.378	11.4597	11.5128	11.8887	11.4054	11.6959	11.5835	11.2633										0	1		3	1
LMBR1	Q8WVP7;Q8WVP7-3	LMBR1	9.86206	9.90038	10.1779	10.2764	10.0062	10.0136	9.64584	9.91074										0	1		3	1
MAP3K9	P80192;P80192-4	MAP3K9	10.8634	11.0007	11.5578	11.1337	11.0496	10.7468	10.9132	10.8422										0	1		3	1
MPV17	P39210	MPV17	10.4191	11.0873	10.3662	10.433	11.8419	11.3206	11.1358	10.9555										0	1		3	1
PCDHGA3	Q9Y5H0	PCDHGA3	10.434	10.329	9.8694	10.3257	10.6538	9.72525	10.3684	9.85642										0	1		3	1
SCAMP4	Q969E2;Q969E2-2	SCAMP4	12.2043	12.3006	12.2449	12.3058	12.3539	12.2956	12.2121	12.3063										0	1		3	1
SEMA6B	Q9H3T3	SEMA6B	10.5077	10.2281	10.19	10.1909	9.97608	10.5195	10.3878	9.81837										0	1		3	1
SHD	Q96IW2	SHD	10.4563	10.3359	10.8868	10.0106	9.82476	10.1079	10.2096	10.3266										0	1		3	1
SLC16A3	O15427	SLC16A3	10.2292	10.1254	10.3126	10.1388	9.87247	10.3392	10.2567	10.0388										0	1		3	1
SLC24A4	Q8NFF2-3	SLC24A4	11.4181	11.556	11.3766	11.429	11.2863	11.4477	10.941	11.4277										0	1		3	1
SNN	O75324	SNN	11.0206	10.9652	10.6811	10.986	11.1368	11.0823	11.0024	11.3614										0	1		3	1
STEAP3	Q658P3;Q658P3-2;Q658P3-3;Q658P3-4	STEAP3	10.502	10.3549	10.7848	9.91543	10.305	9.90079	10.4387	10.2418										0	1		3	1
SUSD5	O60279	SUSD5	10.8924	10.9797	10.9559	11.0922	11.2016	11.0103	10.9333	10.7591										0	1		3	1
TBC1D25	Q3MII6	TBC1D25	10.0843	9.90237	10.2522	10.0362	9.9781	10.2626	10.2115	10.1397										0	1		3	1
TMEM151B	Q8IW70	TMEM151B	10.4419	10.0135	9.80048	10.2959	10.1352	10.4587	9.76335	10.0003										0	1		3	1
TMEM74B	Q9NUR3	TMEM74B	9.78884	10.563	10.4165	10.7069	10.7408	10.4613	10.0398	10.39										0	1		3	1
GRIP2	Q9C0E4;Q9C0E4-2	GRIP2	10.3472	10.0922	10.4647	10.1191	10.3866	10.3473	10.0188	10.0029										0	1	GRIP2	4	1
ANO4	Q32M45;Q32M45-2	ANO4	9.99859	9.75145	9.58528	9.79377	10.0001	10.0739	9.98536	9.72521										0	1		4	1
ASAP3	Q8TDY4;Q8TDY4-3	ASAP3	10.3236	9.84658	9.90303	9.81909	9.93627	9.99092	10.1779	10.2278										0	1		4	1
BMPR1A	P36894	BMPR1A	10.2962	10.3914	10.0479	10.1687	10.041	10.4271	9.96952	9.95361										0	1		4	1
CALHM2	Q9HA72	CALHM2	10.1945	10.0333	9.85676	9.93711	10.1697	10.1086	9.97952	9.6449										0	1		4	1
HRH1	P35367	HRH1	9.80126	9.6476	9.76326	10.5753	9.71305	9.95656	9.85228	10.2184										0	1		4	1
KCNIP3	Q9Y2W7	KCNIP3	10.0188	10.1713	9.47247	10.0083	10.0784	10.4036	10.337	9.95407										0	1	KCNIP3	4	1
KCNK4	Q9NYG8;Q9NYG8-2	KCNK4	9.60979	9.36822	9.25276	9.66382	8.90334	9.40893	9.52976	9.12428										0	1		4	1
MAPK4	P31152	MAPK4	9.48697	9.32168	9.0541	8.98371	9.08675	9.51353	9.69247	9.12844										0	1		4	1
PEX26	Q7Z412	PEX26	9.57889	9.43657	9.3826	9.45524	9.39241	9.50216	9.31186	9.20727										0	1		4	1
PLEKHM3	Q6ZWE6;Q6ZWE6-2;Q6ZWE6-3	PLEKHM3	10.2972	10.3178	9.96896	10.0257	9.91304	10.0216	10.0746	9.88805										0	1		4	1
PRKCQ	Q04759	PRKCQ	10.7919	10.7265	10.5659	10.6497	11.0326	10.2269	10.6601	10.4542										0	1		4	1
RAB27A	P51159;P51159-2	RAB27A	10.6613	10.5539	10.9064	10.7303	10.9857	10.6066	10.461	10.5741										0	1		4	1
RGL2	O15211	RGL2	10.246	9.63028	9.37723	9.28931	9.60638	9.60967	10.1521	9.79308										0	1		4	1
RNF149	Q8NC42	RNF149	9.20347	9.06739	9.49102	9.08311	8.93063	9.44354	8.92317	8.8649										0	1		4	1
SLC4A7	Q9Y6M7;Q9Y6M7-13;Q9Y6M7-2;Q9Y6M7-6;Q9Y6M7-7	SLC4A7	8.69622	9.20791	8.51903	8.85938	8.31526	8.98116	8.16707	8.73518										0	1		4	1
SOWAHB	A6NEL2	SOWAHB	11.2853	11.4332	11.2829	11.4149	11.4016	11.5665	11.1595	10.9799										0	1		4	1
DOP1A	Q5JWR5	DOP1A	9.45393	9.69005	8.55967	9.34233	8.9764	9.11913	9.4987	9.67708										0	1		5	1
FRS2	Q8WU20	FRS2	9.91287	9.55233	9.66659	9.9029	9.5979	9.87386	9.98298	9.45343										0	1		5	1
ITGAX	P20702	ITGAX	9.58229	9.56794	9.71861	9.2162	9.18466	9.19799	9.13957	9.15444										0	1		5	1
LRRC49	Q8IUZ0;Q8IUZ0-2;Q8IUZ0-4	LRRC49	10.1376	9.61584	9.63648	9.7253	9.75736	9.91182	9.90028	9.60753										0	1		5	1
MET	P08581;P08581-2	MET	9.87029	10.1644	10.1463	9.11982	9.87096	10.0705	8.7103	9.71348										0	1		5	1
PTK7	Q13308;Q13308-6	PTK7	10.4778	10.6067	10.7435	10.5908	9.86611	10.3141	10.1168	10.241										0	1		5	1
TRPM4	Q8TD43;Q8TD43-3	TRPM4	10.6406	9.95656	10.3109	10.9749	10.4944	10.7882	10.6784	9.79438										0	1		5	1
ULK2	Q8IYT8	ULK2	10.127	9.77167	9.63389	9.88269	9.80234	9.90329	9.37848	9.43414										0	1		5	1
VWA5B2	Q8N398	VWA5B2	10.7597	10.4346	11.1323	10.827	10.4967	10.2992	10.4835	10.568										0	1		5	1
LRRK1	Q38SD2	LRRK1	10.2808	9.92727	9.96991	10.6588	10.625	10.3328	9.65222	9.19659										0	1		6	1
TTC28	Q96AY4	TTC28	9.5909	9.4939	9.42117	9.41056	9.60584	9.80189	9.30227	9.54481										0	1		6	1
UNC5D	Q6UXZ4;Q6UXZ4-2	UNC5D	10.3454	10.2066	10.0799	10.3637	10.0265	10.237	10.4026	10.1576										0	1		7	1
SPIRE2	Q8WWL2;Q8WWL2-3	SPIRE2	9.72147	9.68464	9.63712	9.93646	10.0069	9.9224	9.65097	9.57708										0	1		11	1
ABI3	Q9P2A4	ABI3									10.5358	11.3125	10.9548	10.7756	10.5483	10.8052	10.6012	10.257		1	0	ABI3
AKAP9	Q99996;Q99996-1;Q99996-3;Q99996-5;Q99996-6	AKAP9									10.5379	10.347	10.3702	10.3372	10.259	10.1071	10.4108	10.1143		1	0	AKAP9
APOA4	P06727	APOA4									12.1129	11.3389	12.3675	9.64828	11.7748	10.8093	11.0873			1	0	APOA4
CD2AP	Q9Y5K6	CD2AP									10.3578	10.5906	11.0085	10.7215	10.6441	10.353	10.346	10.4468		1	0	CD2AP
CHD4	Q14839;Q14839-2	CHD4									10.546	10.4861	10.6871	10.2417	10.3356	10.4923	10.505	10.4325		1	0	CHD4
CPSF2	Q9P2I0	CPSF2									10.3703	10.2566	10.7097	10.6493	10.6357	10.4903	10.4745	10.4629		1	0	CPSF2
EIF4EBP2	Q13542	EIF4EBP2									11.2623	10.7109	10.8527	10.8969	10.9458	10.9844	10.7367	10.7034		1	0	EIF4EBP2
FCHO2	Q0JRZ9	FCHO2										10.4268	11.0649	10.7684	10.4083	10.9719	10.7077	10.5117		1	0	FCHO2
GRN	P28799;P28799-2;P28799-3	GRN									10.5337	10.5321	10.1362	10.0677	10.5455	10.1244	10.3956	10.5908		1	0	GRN
HNRNPUL1	Q9BUJ2;Q9BUJ2-2	HNRNPUL1									12.6332	12.5918	12.7938	12.5752	12.6965	12.5883	12.362	12.4729		1	0	HNRNPUL1
LAMA2	P24043	LAMA2									11.8805	11.8811	11.8963	11.7866	11.5126	11.6653	11.7466	11.7949		1	0	LAMA2
LAMA4	Q16363;Q16363-2	LAMA4									10.7915	11.0149	10.6233	10.7441	10.4696	10.0652	10.5128	10.641		1	0	LAMA4
LAMA5	O15230	LAMA5									11.8439	12.178	11.8412	11.8727	11.7443	11.3824	11.3138	11.5818		1	0	LAMA5
LAMB2	P55268	LAMB2									12.7035	12.8706	12.6941	12.6142	12.4555	12.2606	12.3338	12.5307		1	0	LAMB2
LAMC1	P11047	LAMC1									12.7634	12.8268	12.6118	12.6053	12.358	12.1962	12.3085	12.4906		1	0	LAMC1
NR3C1	P04150;P04150-10;P04150-11;P04150-12;P04150-13;P04150-2;P04150-8;P04150-9	NR3C1									10.2028	9.88534	9.60798	9.53713	9.55937	9.48865	8.55976	9.44403		1	0	NR3C1
PLAT	P00750	PLAT									11.3199	11.0534	10.501	10.7926	10.0956	9.60645	10.0204	9.68455		1	0	PLAT
PLG	P00747	PLG									10.7584	10.961	10.8758	10.5798	9.88113	10.0154	9.92182	10.3722		1	0	PLG
RABAC1	Q9UI14	RABAC1									10.5582	10.5829	10.7164	10.6801	10.7919	11.0454	10.9223	10.6588		1	0	RABAC1
RNF220	Q5VTB9;Q5VTB9-3	RNF220									11.1185	10.6769	11.1838	10.2136	10.9877	11.078	11.2649	11.2419		1	0	RNF220
RPS6KA4	O75676;O75676-2	RPS6KA4									10.3256	10.3987	10.7188	10.521	10.4335	10.5986	10.437	10.3324		1	0	RPS6KA4
SEMA4B	Q9NPR2	SEMA4B									9.08264	10.6959	10.9984	10.5708	10.8687	10.7061	10.5402	10.8375		1	0	SEMA4B
TERF2	Q15554	TERF2									10.3535	9.89375	10.1944	10.0734	10.0679	9.92899	10.2223	9.909		1	0	TERF2
AAAS	Q9NRG9	AAAS									10.5217	10.7616	10.8111	10.9151	10.8206	10.8499	10.6429	10.9625		1	0
AADAT	Q8N5Z0;Q8N5Z0-2	AADAT									11.5323	10.7647	11.3137	11.0776	11.0651	11.2122	10.7964	11.1351		1	0
AASS	A0A7P0TA62	AASS									9.564	10.8838	11.3545	10.9586	11.0549	10.4011	11.0778	10.4503		1	0
ABHD13	Q7L211	ABHD13									8.78103	9.90365	10.2466	9.78984	9.57385	10.3656	9.94439	9.91866		1	0
ACIN1	Q9UKV3;Q9UKV3-5	ACIN1									11.1622	11.1422	11.2477	11.0005	11.1966	10.9166	10.94	10.9618		1	0
ACTL6A	O96019	ACTL6A									10.4855	11.3425	11.1712	11.1837	11.119	10.8415	11.6003	11.2027		1	0
ACY1	Q03154	ACY1									12.2859	12.1078	12.2387	12.01	11.9886	11.7227	12.2409	11.995		1	0
ACY3	Q96HD9	ACY3									11.844	10.3265	11.6501	11.0028	11.1403	10.1085	10.3354	11.1631		1	0
ADA	P00813	ADA									10.7836	10.169	10.0145	10.7659	10.4761	10.4403	10.7816	10.8929		1	0
ADARB1	P78563;P78563-5	ADARB1									10.3423	10.2495	10.1714	10.0917	10.4066	10.3993	10.1686	10.0708		1	0
ADHFE1	Q8IWW8	ADHFE1									11.0955	11.1112	11.4989	11.8949	11.1893	11.5265	11.1993	11.1681		1	0
ADI1	Q9BV57	ADI1									11.6103	11.788	12.2668	11.2033	12.0809	11.3888	11.3224	11.0914		1	0
ADK	P55263	ADK									11.9665	12.0068	12.3474	12.0586	12.1805	11.98	11.9389	11.9318		1	0
ADNP	Q9H2P0	ADNP									11.1479	10.8369	10.6245	10.8306	10.2714	10.5389	10.5998	10.206		1	0
AGA	P20933	AGA									12.2535	11.7295	11.1288	11.6342	11.865	11.3047	11.7106	11.4262		1	0
AGMAT	Q9BSE5	AGMAT									10.5199		10.2947	11.1781	11.5529	11.5376	9.95095	11.4328		1	0
AHCTF1	Q8WYP5;Q8WYP5-2;Q8WYP5-3	AHCTF1									10.291	10.3816	10.6964	10.1201	10.3488	10.4475	10.4505	10.1374		1	0
AHSG	P02765	AHSG									11.7416	12.2127	11.647	11.8893	11.8246	10.8938	11.3903	11.4262		1	0
AIF1	P55008	AIF1									12.4642	12.8896	13.1691	12.6721	12.3352	12.7191	12.2871	12.8099		1	0
AKAP8L	Q9ULX6	AKAP8L									10.2481	10.5395	10.7941	10.5957	10.5975	10.4148	10.7686	10.5419		1	0
AKR7A3	O95154	AKR7A3									11.8359	11.8703	11.1497	11.4523	11.4126	11.3863	11.8445	11.7684		1	0
ALDH1A3	P47895	ALDH1A3									11.1058	10.7697	11.3371	10.76	10.8453	10.3511	10.0168	10.646		1	0
ALKBH4	Q9NXW9	ALKBH4									11.4011	11.7601	11.666	11.587	11.7472	11.3209	11.5225	11.654		1	0
ALKBH5	Q6P6C2-1	ALKBH5									10.4973	10.9604	10.9479	10.0863	10.3808	10.7264	10.8527	11.2799		1	0
AMBP	P02760	AMBP									10.9506	12.4671	12.258	10.815	10.8475	10.7691	10.9412	11.2302		1	0
AMDHD2	Q9Y303;Q9Y303-2;Q9Y303-3	AMDHD2									12.3284	12.333	12.6179	12.3064	12.095	12.3727	12.1473	12.3066		1	0
ANPEP	P15144	ANPEP									10.6156	10.6913	10.7175	10.7461	10.6279	10.6854	10.6087	10.3111		1	0
AP5B1	Q2VPB7	AP5B1									10.8281	9.69402	10.1798	9.76552	10.0043	10.4306	9.96442	9.83793		1	0
APCS	P02743	APCS									12.5933	12.1996	12.3027	12.6802	12.2074	11.6808	11.3882	12.0101		1	0
APOA2	P02652	APOA2									13.2554	11.767	12.4902	12.9122	11.1917	11.4761	12.4563	11.5861		1	0
APOH	P02749	APOH									11.2454	10.8852	11.5011	11.7866	11.293	10.6868	11.3208	11.037		1	0
ARID1A	O14497	ARID1A									10.5748	10.129	10.1939	10.3186	10.069	9.9121	10.233	10.2504		1	0
ARID1B	Q8NFD5;Q8NFD5-1;Q8NFD5-2;Q8NFD5-3	ARID1B									11.6775	11.7692	11.7533	11.7441	11.7979	11.5317	11.6194	11.5379		1	0
ASH2L	Q9UBL3;Q9UBL3-2;Q9UBL3-3	ASH2L									10.4808	10.2547	10.0935	10.2893	10.3118	10.3863	10.8389	10.5074		1	0
ASL	P04424;P04424-2	ASL									12.0702	11.9517	12.0932	12.15	12.1731	11.7784	11.5984	12.0088		1	0
ASPA	P45381	ASPA									12.1161	11.842	12.0427	12.4914	11.7202	12.0656	12.3394	11.9659		1	0
ATF2	P15336;P15336-3;P15336-5;P15336-7	ATF2									10.7275	10.3915	10.0665	10.3162	10.1147	10.2219	10.0528	10.1277		1	0
ATG4C	Q96DT6	ATG4C									11.0969	10.6901	10.3148	11.197	11.0441	10.8585	11.1268	11.0531		1	0
ATN1	P54259	ATN1									10.296	10.2377	10.43	10.317	10.0474	10.2173	9.99594	9.99079		1	0
ATRX	P46100;P46100-3;P46100-4;P46100-5	ATRX									10.4607	10.2131	10.1854	10.375	10.254	10.2657	9.98926	10.3669		1	0
ATXN1	P54253	ATXN1									11.8556	11.2752	11.1375	11.0471	11.2671	11.1147	11.1518	10.9998		1	0
BAG4	O95429;O95429-2	BAG4									11.5095	10.7503	10.8498	11.0738	10.9657	10.9015	10.9984	10.7252		1	0
BAIAP2L2	Q6UXY1;Q6UXY1-2	BAIAP2L2									10.8019	10.353	9.38943	10.3731	10.045	10.4707	10.3919	9.82458		1	0
BAZ1B	Q9UIG0;Q9UIG0-2	BAZ1B									10.2945	10.9034	11.1468	10.9478	10.6381	10.8432	10.7586	10.4902		1	0
BCCIP	Q9P287;Q9P287-2;Q9P287-4	BCCIP									9.56898	9.61629	10.9876	10.1607	10.7724	10.4532	10.1709	10.4136		1	0
BID	P55957;P55957-2	BID									11.3211	11.273	11.3989	11.4263	10.8222	11.298	11.0433	10.8708		1	0
BOD1L1	Q8NFC6	BOD1L1									10.8935	10.4517	10.6905	10.8686	10.7807	10.4329	10.6877	10.3893		1	0
BOP1	Q14137;Q14137-2	BOP1									11.9436	11.9408	11.9952	12.0152	11.8654	11.6842	11.7408	11.7879		1	0
BRD3	Q15059	BRD3									10.3756	10.5673	10.4192	10.451	10.7714	10.5636	10.2631	10.3169		1	0
BRD4	O60885	BRD4									11.1784	10.3452	10.8931	10.9739	10.3586	11.0639	10.8038	10.6142		1	0
BTAF1	O14981	BTAF1									10.288	10.0877	10.3785	10.6514	10.3227	10.4188	10.6199	10.4505		1	0
BTF3	P20290	BTF3									11.3976	10.9981	11.0923	11.1691	10.8915	11.0246	11.0358	10.7648		1	0
BTF3L4	Q96K17	BTF3L4									12.5913	12.6524	12.2426	12.4695	12.2759	12.5096	12.3042	12.426		1	0
BYSL	Q13895	BYSL									9.9192	9.67951	9.98362	10.1708	10.1716	9.84763	9.90473	9.78866		1	0
C11ORF98	E9PRG8	C11ORF98									10.0832	9.70824	10.1397	9.39664	9.77931	10.0701	10.0716	9.76252		1	0
C1ORF122	Q6ZSJ8	C1ORF122									11.5326	11.2276	11.4807	11.8349	11.1521	11.5294	11.6165	11.1363		1	0
C1QTNF5	Q9BXJ0	C1QTNF5									11.025	12.115	11.3702	12.1675	11.5398	10.6556	10.1675	11.1083		1	0
C1R	P00736	C1R									10.4121	10.3533	10.2403	10.1897	10.5256	10.1411	10.4674	10.3295		1	0
C1S	P09871	C1S									10.8038	11.1232	11.4694	11.3828	11.4703	10.8996	11.4124	11.2408		1	0
C2ORF49	Q9BVC5;Q9BVC5-2	C2ORF49									10.9754	10.611	10.6495	10.8703	10.6742	10.8452	10.5717	10.734		1	0
C4B_2	P0C0L5	C4B_2									11.261	12.221	11.4671	10.6162	10.6916	10.8396	11.3172	11.6529		1	0
C4BPA	P04003	C4BPA									11.0292	11.5199	11.4108	11.6098	10.5339	11.3039	11.3339	11.8403		1	0
C5	P01031	C5									9.57896	10.4329	10.0564	10.2751	9.57748	9.95076	10.2745	9.72116		1	0
C5ORF22	Q49AR2	C5ORF22									11.0531	10.7423	11.2684	10.8498	10.6379	11.142	10.9646	11.2032		1	0
C7	P10643	C7									10.8552	11.7579	11.3665	10.9794	11.3895	10.9527	11.6582	10.5245		1	0
C9	P02748	C9									10.6268	11.6227	11.4844	11.398	10.6823	11.1421	10.8773	11.2323		1	0
CA3	P07451	CA3									11.9255	10.9781	12.5556	11.6342	11.9031	9.81377	10.2092	11.1628		1	0
CA5B	Q9Y2D0	CA5B										10.3058	10.1422	10.5949	10.0835	10.4072	10.7368	10.1302		1	0
CA8	P35219	CA8									11.3331	11.2992	11.0797	11.2606	11.3299	11.4383	11.3626	11.3643		1	0
CAAP1	Q9H8G2	CAAP1									11.1097	10.085	9.74861	10.4254	10.0942	9.77541	10.7696	10.8481		1	0
CALCOCO2	Q13137;Q13137-2;Q13137-3;Q13137-4;Q13137-5	CALCOCO2									10.0696	10.0926	9.92834	9.82569	10.4282	9.79336	10.9649	10.1953		1	0
CAMK2N1	Q7Z7J9	CAMK2N1									13.0889	12.5179	12.6115	12.7977	12.6887	12.8259	12.5016	12.3823		1	0
CAVIN1	Q6NZI2	CAVIN1									12.678	12.7573	12.728	12.4818	12.436	11.7702	11.9901	12.1409		1	0
CAVIN2	O95810	CAVIN2									11.6339	11.9308	11.6759	11.467	11.8226	10.9651	11.4071	11.4564		1	0
CAVIN3	Q969G5	CAVIN3									12.1732	12.571	12.3943	12.1822	12.242	11.3543	11.1922	11.6836		1	0
CBFB	Q13951;Q13951-2	CBFB									10.7188	10.6813	10.7957	10.2574	10.9214	10.5408	10.8699	10.4702		1	0
CBX1	P83916	CBX1									11.4337	11.6039	11.6462	11.4173	11.5597	11.3587	11.3121	11.6283		1	0
CBX5	P45973	CBX5									11.478	11.4277	11.3333	11.4835	11.37	11.3428	11.192	11.2738		1	0
CCAR1	Q8IX12;Q8IX12-2	CCAR1									11.288	11.1254	11.219	10.9606	11.1616	10.8648	11.0534	11.0115		1	0
CCDC168	Q8NDH2	CCDC168									10.315	9.17699	9.62384	10.0725	9.58418	10.0006	9.40106	10.1205		1	0
CCDC50	Q8IVM0;Q8IVM0-2	CCDC50									11.2864	10.5398	10.5011	10.7167	8.91796	10.8935	10.6404	10.1191		1	0
CCDC9	A0A2R8Y4Z8	CCDC9									11.4354	11.4051	11.2344	11.4533	10.9898	11.1827	11.0909	11.2747		1	0
CD163	Q86VB7;Q86VB7-2;Q86VB7-3;Q86VB7-4	CD163									9.71623	10.4799	10.988	10.0714	11.3173	9.76079	10.4085	10.1398		1	0
CD2BP2	O95400	CD2BP2									11.847	11.6422	12.1477	12.1405	11.9328	11.7377	11.4271	11.7029		1	0
CDC5L	Q99459	CDC5L									11.6043	11.4083	11.7814	11.6517	11.6296	11.5934	11.5592	11.4228		1	0
CDC73	Q6P1J9	CDC73									10.4334	10.5772	10.6404	10.5032	10.1951	10.0659	10.5461	10.0835		1	0
CDK11B	P21127;P21127-10;P21127-12;P21127-2;P21127-3;P21127-4;P21127-5;P21127-6;P21127-8;P21127-9;Q9UQ88;Q9UQ88-10;Q9UQ88-2;Q9UQ88-3;Q9UQ88-4;Q9UQ88-5	CDK11B									10.5957	10.8371	10.9619	10.8709	10.8894	10.9408	10.8671	11.0686		1	0
CDK9	P50750;P50750-2	CDK9									10.9081	11.1438	11.0148	11.0877	11.1924	11.0723	11.0071	11.0257		1	0
CDKN2AIP	Q9NXV6	CDKN2AIP									10.5869	10.3541	10.5641	10.2147	10.2689	10.1876	10.1563	9.66871		1	0
CELF3	Q5SZQ8;Q5SZQ8-2;Q5SZQ8-3;Q5SZQ8-4	CELF3									11.0589	11.1905	10.5716	10.8548	11.0617	11.0611	10.3893	10.6278		1	0
CENPV	Q7Z7K6	CENPV									11.8276	11.6117	11.8304	11.3432	11.3457	11.2429	11.4554	11.4774		1	0
CES1	P23141;P23141-2;P23141-3	CES1									10.6412	10.9601	11.3565	11.495	12.4241	10.3279	10.2607	10.9804		1	0
CFB	P00751	CFB									10.7381	11.2304	11.055	11.4088	10.594	10.6635	10.9051	11.1265		1	0
CFDP1	Q9UEE9	CFDP1									12.0425	12.1068	12.1753	12.2625	12.0403	12.3667	12.6072	11.9989		1	0
CFI	P05156	CFI										11.0043	10.6545	10.3316	10.095	9.90916	10.4088	10.6515		1	0
CHAMP1	Q96JM3	CHAMP1									9.96772	11.2253	10.631	10.7001	11.2426	10.6274	10.5287	10.8313		1	0
CHD3	Q12873;Q12873-2;Q12873-3;Q14839;Q14839-2;Q8TDI0	CHD3									10.3416	10.4799	10.6101	10.4382	10.5118	10.8875	10.6114	10.5573		1	0
CHERP	Q8IWX8	CHERP									11.7821	11.3318	11.9468	11.7789	11.6649	11.6396	11.2977	11.4655		1	0
CHKB	Q9Y259	CHKB									11.4222	11.4248	11.364	11.7193	11.6185	11.4428	11.8906	11.7265		1	0
CHML	P26374	CHML									11.8613	11.5768	11.549	11.531	11.671	11.5329	11.6874	11.6495		1	0
CHTOP	Q9Y3Y2;Q9Y3Y2-3;Q9Y3Y2-4	CHTOP									11.8137	11.8371	11.7545	11.5524	11.6939	11.8535	11.4805	11.4422		1	0
CIC	Q96RK0	CIC											10.1545	10.4596	10.3245	10.0482	10.3223	9.96127		1	0
CLEC16A	Q2KHT3	CLEC16A									10.1891	10.3447	9.81958	10.3802	10.3254	10.1769	10.1347	10.2057		1	0
CLIC1	O00299	CLIC1									12.2363	12.6077	12.7833	12.5573	12.1668	12.0195	12.155	12.4179		1	0
CLN5	O75503	CLN5										10.5429	10.8867	10.367	10.5084	10.4453	10.1901	10.4254		1	0
CMC4	P56277	CMC4									12.3165	12.0204	11.6948	11.7669	12.3326	11.8231	12.2667	11.8632		1	0
CMTR1	Q8N1G2	CMTR1									10.8363	10.5881	10.8486	10.748	10.7163	10.6719	10.3829	10.61		1	0
CNBP	P62633;P62633-2;P62633-4;P62633-8	CNBP									11.8289	11.4567	11.586	11.6492	11.9542	11.7556	12.1051	11.4329		1	0
CNOT11	Q9UKZ1	CNOT11									9.79024	10.1001	9.87312	10.013	10.0734	9.90026	10.2385	10.3753		1	0
CNPY4	Q8N129	CNPY4									10.3435	10.0503	10.3463	10.2669	10.2338	10.2697	10.7833	10.6288		1	0
COA4	Q9NYJ1;Q9NYJ1-2	COA4									11.1472	10.4189	10.6127	11.061	10.6257	10.6731	10.6732	10.693		1	0
COBLL1	Q53SF7;Q53SF7-2;Q53SF7-3	COBLL1									10.4902	10.5895	10.2637	10.3665	10.23	10.2091	10.1227	10.4287		1	0
COIL	P38432	COIL									9.47245	9.99908	9.29109	9.86148	10.6333	9.5443	9.68736	9.97998		1	0
COL12A1	Q99715	COL12A1									11.3969	11.8226	11.9036	13.0022	12.9915	10.5705	10.1438	11.3291		1	0
COL14A1	Q05707;Q05707-2	COL14A1									12.027	12.9941	12.5931	13.2275	13.9566	10.1607	10.6206	11.4862		1	0
COL15A1	P39059	COL15A1									10.4167	9.39416	10.3444	9.84392	9.31939	10.7411	9.61533	9.51204		1	0
COL4A1	P02462	COL4A1									13.5247	14.0847	13.8958	13.8475	13.5198	13.489	13.0885	13.4972		1	0
COL4A2	P08572	COL4A2									12.6794	13.3149	13.1455	13.0028	12.6823	12.3853	12.293	12.6149		1	0
COL6A3	P12111;P12111-4	COL6A3									12.7149	13.4242	13.2603	13.432	14.3774	12.1942	11.6723	12.686		1	0
COX17	H7C4E5	COX17									11.0496	10.2826	10.9808	10.9152	10.6689	10.4443	10.6024	9.96115		1	0
CPSF1	Q10570	CPSF1									10.8637	10.6978	10.748	10.6884	10.7096	10.3681	10.3154	10.6464		1	0
CPSF6	Q16630;Q16630-2;Q16630-3	CPSF6									12.3053	12.2745	12.5976	12.2925	12.3006	12.1555	12.1507	12.1685		1	0
CPSF7	Q8N684;Q8N684-2;Q8N684-3	CPSF7									12.1801	12.0761	12.1743	12.0027	12.0249	11.9669	11.7398	11.8692		1	0
CPVL	Q9H3G5	CPVL									11.3902	10.6393	11.434	11.4645	11.3825	11.2972	11.0698	12.1377		1	0
CRABP2	P29373	CRABP2									11.672	11.9112	12.1697	12.3341	11.9297	10.5885	9.53783	11.3341		1	0
CRACD	Q6ZU35	CRACD									10.6812	10.6077	10.4505	10.3179	10.0649	10.0671	9.92775	10.0362		1	0
CREB1	P16220;P16220-1;P16220-3	CREB1									12.716	12.3061	12.3111	12.4317	11.7844	12.2531	12.1641	12.0515		1	0
CRLF3	Q8IUI8;Q8IUI8-2	CRLF3									11.1633	10.8522	10.9692	11.1708	10.9157	10.5881	10.8047	10.9781		1	0
CRNKL1	Q9BZJ0;Q9BZJ0-2;Q9BZJ0-3	CRNKL1									10.0649	10.2752	10.7019	10.6279	10.3787	10.3184	10.3207	10.0992		1	0
CROCC	Q5TZA2	CROCC									10.8601	10.6127	10.9115	10.6884	10.9956	10.6095	10.453	10.5906		1	0
CRPPA	A4D126;A4D126-2	CRPPA									11.9483	12.0261	11.9836	11.8781	11.8587	11.9347	11.7083	11.7926		1	0
CRYGD	P07320	CRYGD									11.8053	12.0316	11.9851	11.3718	11.7648	12.124	12.1133	11.8773		1	0
CSTF2	E7EWR4	CSTF2									11.6129	11.537	11.7392	11.7574	11.393	11.431	11.1936	11.2077		1	0
CSTF3	Q12996	CSTF3									11.5278	11.2707	11.414	11.3621	11.1771	11.1022	11.1615	11.2241		1	0
CTH	P32929	CTH									11.6035	11.3197	11.584	11.5325	11.3367	11.4193	11.4904	11.3267		1	0
CTNNBL1	Q8WYA6;Q8WYA6-4	CTNNBL1									11.1625	11.6782	11.6951	11.6005	11.6172	11.2694	11.3244	11.1491		1	0
CTSA	P10619;P10619-2	CTSA									12.3352	12.1027	12.2351	11.809	12.1214	12.3392	12.2859	11.8103		1	0
CTSG	P08311	CTSG									10.4548	10.5344	12.3069	11.964	11.308	11.8982	13.7308	10.5042		1	0
CTSH	P09668	CTSH									11.9957	11.4231	11.8243	11.9371	11.4258	11.0425	11.5258	11.4722		1	0
CTSS	P25774;P25774-2	CTSS									10.4828	10.3107	11.0519	10.5926	10.4852	10.5202	10.2707	10.4331		1	0
CXORF38	Q8TB03;Q8TB03-3	CXORF38									11.4025	10.8063	11.1463	10.9579	10.9974	11.5045	11.3866	11.1412		1	0
CYB5R2	Q6BCY4	CYB5R2									11.9139	10.5412	11.7445	12.4004	11.6076	11.7311	12.5932	11.7077		1	0
CYGB	Q8WWM9	CYGB									11.4205	11.6589	11.5668	11.5672	11.7452	11.3872	11.3091	11.4926		1	0
CYP4F11	Q9HBI6	CYP4F11									11.2396	10.5513	11.6033	11.1448	11.066	10.8864	11.2178	11.2395		1	0
DCAF1	Q9Y4B6;Q9Y4B6-2	DCAF1									10.6762	10.5468	10.9144	10.4584	10.5716	10.4647	10.2759	10.3134		1	0
DCAF5	Q96JK2;Q96JK2-2;Q96JK2-3	DCAF5										9.26609	9.11624	9.32515	10.1667	9.98652	9.8776	9.4744		1	0
DCN	P07585	DCN									11.9978	12.8577	12.3715	12.8862	13.3901	11.2987	10.9654	12.0351		1	0
DCP1B	Q8IZD4;Q8IZD4-2	DCP1B									8.82348	9.63831	9.64674	10.4618	9.60138	9.42002	9.34425	10.1129		1	0
DCPS	Q96C86	DCPS									11.5286	11.8581	11.8997	11.9161	12.0675	11.5194	11.2398	11.6768		1	0
DCTD	P32321;P32321-2	DCTD									10.5057	11.0663	11.3619	11.4212	11.3866	11.2258	11.0606	11.005		1	0
DCUN1D4	Q92564;Q92564-3	DCUN1D4									11.3495	10.4806	10.3059	10.4922	10.6379	10.644	10.8451	10.5927		1	0
DCUN1D5	Q9BTE7	DCUN1D5									10.6072	10.0708	9.66168	10.0592	9.62924	9.71897	9.80913	9.74452		1	0
DDA1	Q9BW61	DDA1									11.9015	11.1324	11.3193	11.2636	10.9458	11.0441	10.9138	10.5424		1	0
DDX18	Q9NVP1	DDX18									11.2162	11.0993	10.9617	11.1671	11.212	11.1955	11.1453	10.9629		1	0
DDX21	Q9NR30;Q9NR30-2	DDX21									10.326	10.2544	10.3356	10.0244	9.78734	10.3663	10.2723	9.92435		1	0
DDX23	Q9BUQ8	DDX23									11.7959	11.6411	11.9774	11.814	11.8128	11.843	11.5625	11.6997		1	0
DDX24	Q9GZR7-2	DDX24									9.5217	9.16664	9.47667	9.58429	9.45156	9.45704	9.66442	9.74542		1	0
DDX42	Q86XP3	DDX42									11.4962	11.2725	11.3831	11.1275	11.3585	11.2135	11.2707	11.3086		1	0
DDX46	Q7L014	DDX46									11.8288	11.4516	11.6687	11.5519	11.7472	11.4848	11.5929	11.4665		1	0
DDX47	Q9H0S4;Q9H0S4-2	DDX47									10.6849	10.3809	10.7753	11.1345	10.4945	10.2812	10.6126	10.7307		1	0
DDX50	Q9BQ39	DDX50									10.3672	10.3407	10.3426	9.67052	10.4035	10.0763	10.2227	10.4408		1	0
DEFA1B	P59665;P59666	DEFA1B									14.3193	13.1847	14.5309	15.7307	14.1899	16.0488	15.1244	14.1364		1	0
DEK	P35659	DEK									12.0357	12.1349	12.1866	11.9377	12.2102	11.9639	11.9342	11.9827		1	0
DES	P17661	DES									11.664	13.3508	12.7337	13.1568	11.9083	10.7298	9.64868	12.3173		1	0
[truncated: 625 more rows]

## Sheet: Fig.5A(2) Venn diagram prot.
6628	6064	1450	Quantifiable protein		339
[truncated: 6,877 more rows]

[truncated: 10 more sheets: Fig.5D ShinyGO CC All prot., Fig.5F SynGO only CC overrepr., Suppl Fig S5 "Lost" from Lysate, Suppl Fig S7ABC list&ShinyGO, Fig. S8 Binning, Fig.S9A Pandya 2017 mouse comp, Fig.S9CD ShinyGO overlap Pandya, Suppl Fig S10AB Sorokino meta, Fig.S11AB van Oostrum overlap, SynGO release 1.3]
